# Supplementary material for: 3-(6-Bromo­hex­yl)-1,5-dimethyl-1H-1,5-benzodiazepine-2,4(3H,5H)-dione
Source: Acta Crystallogr Sect E Struct Rep Online. 2010 Oct 13;66(Pt 11):o2804. doi: 10.1107/S1600536810040122 (PMC3009200; doi:10.1107/S1600536810040122)
Supplement: Supplementary file 1 [file e-66-o2804-sup1.cif]

##############################################################################
###                                                                        ###
###        Electronic paper (Acta Crystallographica Section E)             ###
###                                                                        ###
##############################################################################
#                                                                            #
# This CIF contains the data in a paper accepted for publication in Acta     #
# Crystallographica Section E. It conforms to the requirements of Notes      #
# for Authors for Section E, and has been peer reviewed under the auspices   #
# of the IUCr Commission on Journals.                                        #
#                                                                            #
# Full details of the Crystallographic Information File format               #
# are given in the paper "The Crystallographic Information File (CIF):       #
# a New Standard Archive File for Crystallography" by S. R. Hall, F. H.      #
# Allen and I. D. Brown [Acta Cryst. (1991), A47, 655-685].                  #
#                                                                            #
# The current version of the core CIF dictionary is obtainable from          #
# ftp://ftp.iucr.org/pub/cif_core.dic. The current version number is 2.4.    #
#                                                                            #
# Software is freely available for graphical display of the structure(s) in  #
# this CIF.  For information consult the CIF home page http://www.iucr.org/  #
# cif/home.html                                                              #
#                                                                            #
# This file may be used for bona fide research purposes within the           #
# scientific community so long as proper attribution is given to the journal # 
# article from which it was obtained.                                        #
#                                                                            #
##############################################################################
                                             
data_global
_audit_creation_method     SHELXL-97
_journal_date_recd_electronic     2010-10-06
_journal_date_accepted     2010-10-07
_journal_name_full     'Acta Crystallographica, Section E'
_journal_year     2010
_journal_volume     66
_journal_issue     11
_journal_page_first     o2804
_journal_page_last     o2804
_journal_paper_category     QO
_journal_coeditor_code     XU5049
_publ_contact_author
;
     Dr. Seik Weng Ng
     Department of Chemistry
     University of Malaya
     50603 Kuala Lumpur
     Malaysia
;
_publ_contact_author_email     seikweng@um.edu.my
_publ_contact_author_fax     '03 7967 4193'
_publ_contact_author_phone     '03 7967 6778'
_publ_section_title
;\
3-(6-Bromohexyl)-1,5-dimethyl-1<i>H</i>-1,5-benzodiazepine-2,4(3<i>H</i>,\
5<i>H</i>)-dione
;
loop_
    _publ_author_name
    _publ_author_address
    'Dardouri, Rchida'
;
Laboratoire de Chimie Organique H\'et\'erocyclique
P\^ole de Comp\'etences Pharmacochimie
Universit\'e Mohammed V-Agdal
BP 1014 Avenue Ibn Batout
Rabat
Morocco
;
    'Ouazzani Chahdi, Fouad'
;
Laboratoire de Chimie Organique H\'et\'erocyclique
P\^ole de Comp\'etences Pharmacochimie
Universit\'e Mohammed V-Agdal
BP 1014 Avenue Ibn Batout
Rabat
Morocco
;
    'Saffon, Natalie'
;
Service Commun Rayons-X FR2599
Universit\'e Paul Sabatier, B\^atiment 2R1
118 route de Narbonne
Toulouse
France
;
    'Essassi, El Mokhtar'
;
Laboratoire de Chimie Organique H\'et\'erocyclique
P\^ole de Comp\'etences Pharmacochimie
Universit\'e Mohammed V-Agdal
BP 1014 Avenue Ibn Batout
Rabat
Morocco
;
    'Ng, Seik Weng'
;
Department of Chemistry
University of Malaya
50603 Kuala Lumpur
Malaysia
;
_publ_section_synopsis     .
data_I
_audit_creation_method     SHELXL-97
_chemical_name_systematic
;
3-(6-Bromohexyl)-1,5-dimethyl-1<i>H</i>-1,5-benzodiazepine-
2,4(3<i>H</i>,5<i>H</i>)-dione
;
_chemical_name_common     ?
_chemical_formula_moiety     'C17 H23 Br N2 O2'
_chemical_formula_sum     'C17 H23 Br N2 O2'
_chemical_formula_iupac     'C17 H23 Br N2 O2'
_chemical_formula_weight     367.28
_chemical_melting_point     ?
_symmetry_cell_setting     monoclinic
_symmetry_space_group_name_H-M     'P 21/n'
_symmetry_space_group_name_Hall     '-P 2yn'
loop_
    _symmetry_equiv_pos_as_xyz
    'x, y, z'
    '-x+1/2, y+1/2, -z+1/2'
    '-x, -y, -z'
    'x-1/2, -y-1/2, z-1/2'
_cell_length_a     7.52140(10)
_cell_length_b     9.3693(2)
_cell_length_c     23.8686(5)
_cell_angle_alpha     90.00
_cell_angle_beta     91.7500(10)
_cell_angle_gamma     90.00
_cell_volume     1681.24(6)
_cell_formula_units_Z     4
_cell_measurement_reflns_used     5411
_cell_measurement_theta_min     2.3
_cell_measurement_theta_max     26.0
_cell_measurement_temperature     293(2)
_exptl_crystal_description     Prism
_exptl_crystal_colour     Colorless
_exptl_crystal_size_max     0.30
_exptl_crystal_size_mid     0.20
_exptl_crystal_size_min     0.10
_exptl_crystal_density_diffrn     1.451
_exptl_crystal_density_meas     ?
_exptl_crystal_density_method     'not measured'
_exptl_crystal_F_000     760
_exptl_absorpt_coefficient_mu     2.454
_exptl_absorpt_correction_type     multi-scan
_exptl_absorpt_process_details     '(SADABS; Sheldrick, 1996)'
_exptl_absorpt_correction_T_min     0.5264
_exptl_absorpt_correction_T_max     0.7914
_diffrn_ambient_temperature     293(2)
_diffrn_radiation_type     MoK\a
_diffrn_radiation_wavelength     0.71073
_diffrn_radiation_source     'fine-focus sealed tube'
_diffrn_radiation_monochromator     graphite
_diffrn_measurement_device_type     'Bruker X8 APEXII'
_diffrn_measurement_method     '\f and \w'
_diffrn_detector_area_resol_mean     ?
_diffrn_reflns_number     25590
_diffrn_reflns_av_R_equivalents     0.0454
_diffrn_reflns_av_sigmaI/netI     0.0369
_diffrn_reflns_theta_min     2.82
_diffrn_reflns_theta_max     30.00
_diffrn_reflns_theta_full     30.00
_diffrn_measured_fraction_theta_max     0.998
_diffrn_measured_fraction_theta_full     0.998
_diffrn_reflns_limit_h_min     -10
_diffrn_reflns_limit_h_max     9
_diffrn_reflns_limit_k_min     -13
_diffrn_reflns_limit_k_max     13
_diffrn_reflns_limit_l_min     -28
_diffrn_reflns_limit_l_max     33
_diffrn_standards_number     0
_diffrn_standards_interval_count     0
_diffrn_standards_interval_time     0
_diffrn_standards_decay_%     0
_reflns_number_total     4897
_reflns_number_gt     3478
_reflns_threshold_expression     I>2\s(I)
_refine_ls_structure_factor_coef     Fsqd
_refine_ls_matrix_type     full
_refine_ls_R_factor_all     0.0771
_refine_ls_R_factor_gt     0.0507
_refine_ls_wR_factor_gt     0.1346
_refine_ls_wR_factor_ref     0.1533
_refine_ls_goodness_of_fit_ref     1.012
_refine_ls_restrained_S_all     1.012
_refine_ls_number_reflns     4897
_refine_ls_number_parameters     201
_refine_ls_number_restraints     0
_refine_ls_hydrogen_treatment     constr
_refine_ls_weighting_scheme     calc
_refine_ls_weighting_details
         'calc w=1/[\s^2^(Fo^2^)+(0.0820P)^2^+1.8005P] where P=(Fo^2^+2Fc^2^)/3'
_atom_sites_solution_hydrogens     geom
_atom_sites_solution_primary     direct
_atom_sites_solution_secondary     difmap
_refine_ls_shift/su_max     0.001
_refine_ls_shift/su_mean     0.001
_refine_diff_density_max     1.923
_refine_diff_density_min     -0.678
_refine_ls_extinction_method     none
_refine_ls_extinction_coef     ?
loop_
    _atom_type_symbol
    _atom_type_description
    _atom_type_scat_dispersion_real
    _atom_type_scat_dispersion_imag
    _atom_type_scat_source
    'C' 'C' 0.0033 0.0016
                         'International Tables Vol C Tables 4.2.6.8 and 6.1.1.4'
    'H' 'H' 0.0000 0.0000
                         'International Tables Vol C Tables 4.2.6.8 and 6.1.1.4'
    'N' 'N' 0.0061 0.0033
                         'International Tables Vol C Tables 4.2.6.8 and 6.1.1.4'
    'O' 'O' 0.0106 0.0060
                         'International Tables Vol C Tables 4.2.6.8 and 6.1.1.4'
    'Br' 'Br' -0.2901 2.4595
                         'International Tables Vol C Tables 4.2.6.8 and 6.1.1.4'
_computing_data_collection     'APEX2 (Bruker, 2008)'
_computing_cell_refinement     'SAINT (Bruker, 2008)'
_computing_data_reduction     'SAINT (Bruker, 2008)'
_computing_structure_solution     'SHELXS97 (Sheldrick, 2008)'
_computing_structure_refinement     'SHELXL97 (Sheldrick, 2008)'
_computing_molecular_graphics     'X-SEED (Barbour, 2001)'
_computing_publication_material     'publCIF (Westrip, 2010)'
loop_
    _atom_site_type_symbol
    _atom_site_label
    _atom_site_fract_x
    _atom_site_fract_y
    _atom_site_fract_z
    _atom_site_U_iso_or_equiv
    _atom_site_adp_type
    _atom_site_calc_flag
    _atom_site_refinement_flags
    _atom_site_occupancy
    _atom_site_disorder_assembly
    _atom_site_disorder_group
    Br Br1 1.30982(5) 0.07856(4) 0.564211(15) 0.04567(14) Uani d . 1 . .
    O O1 0.5859(3) 0.4826(2) 0.28329(9) 0.0297(4) Uani d . 1 . .
    O O2 0.1496(3) 0.4797(2) 0.35848(10) 0.0351(5) Uani d . 1 . .
    N N1 0.5074(3) 0.7166(2) 0.27741(9) 0.0211(4) Uani d . 1 . .
    N N2 0.1710(3) 0.7124(2) 0.33415(9) 0.0231(4) Uani d . 1 . .
    C C1 0.4344(3) 0.8410(3) 0.30158(10) 0.0199(5) Uani d . 1 . .
    C C2 0.5247(4) 0.9710(3) 0.29605(11) 0.0247(5) Uani d . 1 . .
    H H2 0.6331 0.9729 0.2783 0.030 Uiso calc R 1 . .
    C C3 0.4550(4) 1.0961(3) 0.31659(12) 0.0278(6) Uani d . 1 . .
    H H3 0.5153 1.1818 0.3119 0.033 Uiso calc R 1 . .
    C C4 0.2944(4) 1.0944(3) 0.34434(12) 0.0266(5) Uani d . 1 . .
    H H4 0.2476 1.1784 0.3585 0.032 Uiso calc R 1 . .
    C C5 0.2056(4) 0.9665(3) 0.35053(11) 0.0251(5) Uani d . 1 . .
    H H5 0.0991 0.9651 0.3693 0.030 Uiso calc R 1 . .
    C C6 0.2725(3) 0.8394(3) 0.32918(10) 0.0203(5) Uani d . 1 . .
    C C7 0.5848(3) 0.7301(3) 0.22189(11) 0.0244(5) Uani d . 1 . .
    H H7A 0.5875 0.6381 0.2042 0.037 Uiso calc R 1 . .
    H H7B 0.7036 0.7667 0.2259 0.037 Uiso calc R 1 . .
    H H7C 0.5137 0.7942 0.1992 0.037 Uiso calc R 1 . .
    C C8 0.5209(3) 0.5879(3) 0.30474(11) 0.0215(5) Uani d . 1 . .
    C C9 0.4425(4) 0.5856(3) 0.36297(11) 0.0233(5) Uani d . 1 . .
    H H9 0.4770 0.6735 0.3827 0.028 Uiso calc R 1 . .
    C C10 0.2407(4) 0.5863(3) 0.35245(11) 0.0237(5) Uani d . 1 . .
    C C11 -0.0223(3) 0.7209(3) 0.32308(12) 0.0281(6) Uani d . 1 . .
    H H11A -0.0647 0.6313 0.3084 0.042 Uiso calc R 1 . .
    H H11B -0.0476 0.7951 0.2962 0.042 Uiso calc R 1 . .
    H H11C -0.0807 0.7419 0.3573 0.042 Uiso calc R 1 . .
    C C12 0.5012(4) 0.4579(3) 0.39872(12) 0.0291(6) Uani d . 1 . .
    H H12A 0.4395 0.4608 0.4338 0.035 Uiso calc R 1 . .
    H H12B 0.4662 0.3709 0.3794 0.035 Uiso calc R 1 . .
    C C13 0.6995(4) 0.4532(3) 0.41145(14) 0.0363(7) Uani d . 1 . .
    H H13A 0.7388 0.5469 0.4239 0.044 Uiso calc R 1 . .
    H H13B 0.7603 0.4312 0.3772 0.044 Uiso calc R 1 . .
    C C14 0.7533(4) 0.3430(3) 0.45629(14) 0.0372(7) Uani d . 1 . .
    H H14A 0.7202 0.3782 0.4927 0.045 Uiso calc R 1 . .
    H H14B 0.6884 0.2551 0.4491 0.045 Uiso calc R 1 . .
    C C15 0.9504(5) 0.3118(4) 0.45750(15) 0.0462(8) Uani d . 1 . .
    H H15A 1.0143 0.4018 0.4588 0.055 Uiso calc R 1 . .
    H H15B 0.9794 0.2646 0.4228 0.055 Uiso calc R 1 . .
    C C16 1.0164(4) 0.2199(3) 0.50614(13) 0.0360(7) Uani d . 1 . .
    H H16A 1.0014 0.2709 0.5411 0.043 Uiso calc R 1 . .
    H H16B 0.9465 0.1331 0.5074 0.043 Uiso calc R 1 . .
    C C17 1.2095(5) 0.1827(5) 0.50011(14) 0.0469(8) Uani d . 1 . .
    H H17A 1.2768 0.2699 0.4953 0.056 Uiso calc R 1 . .
    H H17B 1.2219 0.1253 0.4666 0.056 Uiso calc R 1 . .
loop_
    _atom_site_aniso_label
    _atom_site_aniso_U_11
    _atom_site_aniso_U_22
    _atom_site_aniso_U_33
    _atom_site_aniso_U_12
    _atom_site_aniso_U_13
    _atom_site_aniso_U_23
    Br1 0.0511(2) 0.0394(2) 0.0454(2) 0.00836(15) -0.01604(15) -0.00333(14)
    O1 0.0329(10) 0.0220(9) 0.0342(10) 0.0060(8) 0.0014(8) -0.0021(8)
    O2 0.0311(11) 0.0260(10) 0.0482(13) -0.0106(8) 0.0014(9) 0.0044(9)
    N1 0.0222(10) 0.0170(9) 0.0243(10) 0.0011(8) 0.0034(8) -0.0001(8)
    N2 0.0189(10) 0.0223(10) 0.0283(11) -0.0039(8) 0.0017(8) 0.0011(8)
    C1 0.0204(11) 0.0177(11) 0.0215(11) 0.0023(9) -0.0003(9) 0.0006(9)
    C2 0.0231(12) 0.0213(11) 0.0299(13) -0.0023(10) 0.0051(10) 0.0017(10)
    C3 0.0310(14) 0.0196(12) 0.0329(14) -0.0041(10) 0.0022(11) 0.0000(10)
    C4 0.0279(13) 0.0209(12) 0.0309(13) 0.0027(10) -0.0004(10) -0.0027(10)
    C5 0.0220(12) 0.0259(12) 0.0276(13) 0.0017(10) 0.0024(10) -0.0006(10)
    C6 0.0187(11) 0.0195(11) 0.0227(11) -0.0019(9) -0.0011(9) 0.0008(9)
    C7 0.0242(12) 0.0257(12) 0.0234(12) 0.0011(10) 0.0033(9) -0.0011(10)
    C8 0.0193(11) 0.0171(11) 0.0281(12) -0.0003(9) -0.0020(9) -0.0003(9)
    C9 0.0266(12) 0.0166(11) 0.0264(12) -0.0020(9) -0.0009(10) 0.0013(9)
    C10 0.0258(12) 0.0218(12) 0.0237(12) -0.0042(10) 0.0029(9) -0.0007(9)
    C11 0.0183(11) 0.0328(14) 0.0330(14) -0.0036(10) -0.0004(10) -0.0013(11)
    C12 0.0359(15) 0.0201(11) 0.0311(14) -0.0012(11) -0.0019(11) 0.0030(10)
    C13 0.0343(15) 0.0339(15) 0.0403(16) -0.0016(13) -0.0050(12) 0.0139(13)
    C14 0.0436(17) 0.0312(15) 0.0365(16) 0.0045(13) -0.0029(13) 0.0103(12)
    C15 0.0474(19) 0.054(2) 0.0369(17) 0.0059(17) -0.0025(14) 0.0178(15)
    C16 0.0428(17) 0.0348(15) 0.0298(14) -0.0013(13) -0.0064(12) 0.0079(12)
    C17 0.0480(19) 0.059(2) 0.0334(16) 0.0098(17) -0.0005(14) 0.0101(15)
loop_
    _geom_bond_atom_site_label_1
    _geom_bond_atom_site_label_2
    _geom_bond_site_symmetry_2
    _geom_bond_distance
    _geom_bond_publ_flag
    Br1 C17 . 1.947(3) ?
    O1 C8 . 1.221(3) ?
    O2 C10 . 1.222(3) ?
    N1 C8 . 1.373(3) ?
    N1 C1 . 1.419(3) ?
    N1 C7 . 1.469(3) ?
    N2 C10 . 1.359(3) ?
    N2 C6 . 1.420(3) ?
    N2 C11 . 1.472(3) ?
    C1 C6 . 1.402(3) ?
    C1 C2 . 1.402(4) ?
    C2 C3 . 1.380(4) ?
    C2 H2 . 0.9300 ?
    C3 C4 . 1.396(4) ?
    C3 H3 . 0.9300 ?
    C4 C5 . 1.382(4) ?
    C4 H4 . 0.9300 ?
    C5 C6 . 1.395(4) ?
    C5 H5 . 0.9300 ?
    C7 H7A . 0.9600 ?
    C7 H7B . 0.9600 ?
    C7 H7C . 0.9600 ?
    C8 C9 . 1.526(4) ?
    C9 C12 . 1.527(4) ?
    C9 C10 . 1.531(4) ?
    C9 H9 . 0.9800 ?
    C11 H11A . 0.9600 ?
    C11 H11B . 0.9600 ?
    C11 H11C . 0.9600 ?
    C12 C13 . 1.514(4) ?
    C12 H12A . 0.9700 ?
    C12 H12B . 0.9700 ?
    C13 C14 . 1.533(4) ?
    C13 H13A . 0.9700 ?
    C13 H13B . 0.9700 ?
    C14 C15 . 1.511(5) ?
    C14 H14A . 0.9700 ?
    C14 H14B . 0.9700 ?
    C15 C16 . 1.517(4) ?
    C15 H15A . 0.9700 ?
    C15 H15B . 0.9700 ?
    C16 C17 . 1.505(5) ?
    C16 H16A . 0.9700 ?
    C16 H16B . 0.9700 ?
    C17 H17A . 0.9700 ?
    C17 H17B . 0.9700 ?
loop_
    _geom_angle_atom_site_label_1
    _geom_angle_atom_site_label_2
    _geom_angle_atom_site_label_3
    _geom_angle_site_symmetry_1
    _geom_angle_site_symmetry_3
    _geom_angle
    _geom_angle_publ_flag
    C8 N1 C1 . . 123.5(2) ?
    C8 N1 C7 . . 118.6(2) ?
    C1 N1 C7 . . 117.7(2) ?
    C10 N2 C6 . . 123.5(2) ?
    C10 N2 C11 . . 118.3(2) ?
    C6 N2 C11 . . 118.0(2) ?
    C6 C1 C2 . . 118.9(2) ?
    C6 C1 N1 . . 122.3(2) ?
    C2 C1 N1 . . 118.7(2) ?
    C3 C2 C1 . . 120.9(2) ?
    C3 C2 H2 . . 119.5 ?
    C1 C2 H2 . . 119.5 ?
    C2 C3 C4 . . 120.2(2) ?
    C2 C3 H3 . . 119.9 ?
    C4 C3 H3 . . 119.9 ?
    C5 C4 C3 . . 119.3(2) ?
    C5 C4 H4 . . 120.4 ?
    C3 C4 H4 . . 120.4 ?
    C4 C5 C6 . . 121.4(2) ?
    C4 C5 H5 . . 119.3 ?
    C6 C5 H5 . . 119.3 ?
    C5 C6 C1 . . 119.4(2) ?
    C5 C6 N2 . . 118.9(2) ?
    C1 C6 N2 . . 121.7(2) ?
    N1 C7 H7A . . 109.5 ?
    N1 C7 H7B . . 109.5 ?
    H7A C7 H7B . . 109.5 ?
    N1 C7 H7C . . 109.5 ?
    H7A C7 H7C . . 109.5 ?
    H7B C7 H7C . . 109.5 ?
    O1 C8 N1 . . 122.4(2) ?
    O1 C8 C9 . . 122.8(2) ?
    N1 C8 C9 . . 114.8(2) ?
    C12 C9 C8 . . 114.0(2) ?
    C12 C9 C10 . . 111.3(2) ?
    C8 C9 C10 . . 105.0(2) ?
    C12 C9 H9 . . 108.8 ?
    C8 C9 H9 . . 108.8 ?
    C10 C9 H9 . . 108.8 ?
    O2 C10 N2 . . 122.4(3) ?
    O2 C10 C9 . . 122.3(2) ?
    N2 C10 C9 . . 115.3(2) ?
    N2 C11 H11A . . 109.5 ?
    N2 C11 H11B . . 109.5 ?
    H11A C11 H11B . . 109.5 ?
    N2 C11 H11C . . 109.5 ?
    H11A C11 H11C . . 109.5 ?
    H11B C11 H11C . . 109.5 ?
    C13 C12 C9 . . 113.7(2) ?
    C13 C12 H12A . . 108.8 ?
    C9 C12 H12A . . 108.8 ?
    C13 C12 H12B . . 108.8 ?
    C9 C12 H12B . . 108.8 ?
    H12A C12 H12B . . 107.7 ?
    C12 C13 C14 . . 113.4(3) ?
    C12 C13 H13A . . 108.9 ?
    C14 C13 H13A . . 108.9 ?
    C12 C13 H13B . . 108.9 ?
    C14 C13 H13B . . 108.9 ?
    H13A C13 H13B . . 107.7 ?
    C15 C14 C13 . . 112.4(3) ?
    C15 C14 H14A . . 109.1 ?
    C13 C14 H14A . . 109.1 ?
    C15 C14 H14B . . 109.1 ?
    C13 C14 H14B . . 109.1 ?
    H14A C14 H14B . . 107.9 ?
    C14 C15 C16 . . 115.0(3) ?
    C14 C15 H15A . . 108.5 ?
    C16 C15 H15A . . 108.5 ?
    C14 C15 H15B . . 108.5 ?
    C16 C15 H15B . . 108.5 ?
    H15A C15 H15B . . 107.5 ?
    C17 C16 C15 . . 110.6(3) ?
    C17 C16 H16A . . 109.5 ?
    C15 C16 H16A . . 109.5 ?
    C17 C16 H16B . . 109.5 ?
    C15 C16 H16B . . 109.5 ?
    H16A C16 H16B . . 108.1 ?
    C16 C17 Br1 . . 113.1(2) ?
    C16 C17 H17A . . 109.0 ?
    Br1 C17 H17A . . 109.0 ?
    C16 C17 H17B . . 109.0 ?
    Br1 C17 H17B . . 109.0 ?
    H17A C17 H17B . . 107.8 ?
loop_
    _geom_torsion_atom_site_label_1
    _geom_torsion_atom_site_label_2
    _geom_torsion_atom_site_label_3
    _geom_torsion_atom_site_label_4
    _geom_torsion_site_symmetry_1
    _geom_torsion_site_symmetry_2
    _geom_torsion_site_symmetry_3
    _geom_torsion_site_symmetry_4
    _geom_torsion
    _geom_torsion_publ_flag
    C8 N1 C1 C6 . . . . -47.6(3) ?
    C7 N1 C1 C6 . . . . 137.3(2) ?
    C8 N1 C1 C2 . . . . 134.5(3) ?
    C7 N1 C1 C2 . . . . -40.6(3) ?
    C6 C1 C2 C3 . . . . -1.0(4) ?
    N1 C1 C2 C3 . . . . 177.0(2) ?
    C1 C2 C3 C4 . . . . 1.3(4) ?
    C2 C3 C4 C5 . . . . -0.6(4) ?
    C3 C4 C5 C6 . . . . -0.6(4) ?
    C4 C5 C6 C1 . . . . 0.9(4) ?
    C4 C5 C6 N2 . . . . -176.7(2) ?
    C2 C1 C6 C5 . . . . -0.2(4) ?
    N1 C1 C6 C5 . . . . -178.1(2) ?
    C2 C1 C6 N2 . . . . 177.4(2) ?
    N1 C1 C6 N2 . . . . -0.5(4) ?
    C10 N2 C6 C5 . . . . -133.0(3) ?
    C11 N2 C6 C5 . . . . 42.1(3) ?
    C10 N2 C6 C1 . . . . 49.5(4) ?
    C11 N2 C6 C1 . . . . -135.5(3) ?
    C1 N1 C8 O1 . . . . -179.2(2) ?
    C7 N1 C8 O1 . . . . -4.1(4) ?
    C1 N1 C8 C9 . . . . 2.9(3) ?
    C7 N1 C8 C9 . . . . 177.9(2) ?
    O1 C8 C9 C12 . . . . 17.7(4) ?
    N1 C8 C9 C12 . . . . -164.4(2) ?
    O1 C8 C9 C10 . . . . -104.4(3) ?
    N1 C8 C9 C10 . . . . 73.5(3) ?
    C6 N2 C10 O2 . . . . 177.1(3) ?
    C11 N2 C10 O2 . . . . 2.0(4) ?
    C6 N2 C10 C9 . . . . -5.0(4) ?
    C11 N2 C10 C9 . . . . 179.9(2) ?
    C12 C9 C10 O2 . . . . -18.6(4) ?
    C8 C9 C10 O2 . . . . 105.2(3) ?
    C12 C9 C10 N2 . . . . 163.5(2) ?
    C8 C9 C10 N2 . . . . -72.7(3) ?
    C8 C9 C12 C13 . . . . 62.5(3) ?
    C10 C9 C12 C13 . . . . -178.9(2) ?
    C9 C12 C13 C14 . . . . 168.8(3) ?
    C12 C13 C14 C15 . . . . 164.8(3) ?
    C13 C14 C15 C16 . . . . 171.7(3) ?
    C14 C15 C16 C17 . . . . 174.1(3) ?
    C15 C16 C17 Br1 . . . . 175.0(3) ?
loop_
    _geom_hbond_atom_site_label_D
    _geom_hbond_atom_site_label_H
    _geom_hbond_atom_site_label_A
    _geom_hbond_site_symmetry_A
    _geom_hbond_distance_DH
    _geom_hbond_distance_HA
    _geom_hbond_distance_DA
    _geom_hbond_angle_DHA
    C7 H7B O1 2_655 0.96 2.58 3.430(3) 147
    C7 H7C O2 2_555 0.96 2.51 3.471(3) 174
    C11 H11B O1 2_555 0.96 2.60 3.551(3) 173
