# Supplementary material for: 3-(6-Bromo­hex­yl)-1,5-dimethyl-1H-1,5-benzodiazepine-2,4(3H,5H)-dione
Source: Acta Crystallogr Sect E Struct Rep Online. 2010 Oct 13;66(Pt 11):o2804. doi: 10.1107/S1600536810040122 (PMC3009200; doi:10.1107/S1600536810040122)
Supplement: Supplementary file 2 [file e-66-o2804-Isup2.hkl]

# 
# h,k,l, Fc-squared, Fo-squared, sigma(Fo-squared) and status flag 
# 
data_I
_shelx_title '  P21/n' 
_shelx_refln_list_code          4 
_shelx_F_calc_maximum      267.09 
_exptl_crystal_F_000       760.00 
_reflns_d_resolution_high  0.7108 
 
loop_ 
 _symmetry_equiv_pos_as_xyz 
 'x, y, z' 
 '-x+1/2, y+1/2, -z+1/2' 
 '-x, -y, -z' 
 'x-1/2, -y-1/2, z-1/2' 
 
_cell_length_a     7.5214 
_cell_length_b     9.3693 
_cell_length_c    23.8686 
_cell_angle_alpha  90.000 
_cell_angle_beta   91.750 
_cell_angle_gamma  90.000 
 
_shelx_F_squared_multiplier     1.000 
 
loop_ 
 _refln_index_h 
 _refln_index_k 
 _refln_index_l 
 _refln_F_squared_calc 
 _refln_F_squared_meas 
 _refln_F_squared_sigma 
 _refln_observed_status 
   2   0   0      492.59      447.58     13.07 o 
   4   0   0     8096.66     9632.52    152.71 o 
   6   0   0     1106.49     1028.51     68.04 o 
   8   0   0      612.07      579.42     28.85 o 
  10   0   0      116.98      104.05     19.72 o 
   1   1   0      286.58      247.12      6.56 o 
   2   1   0     2710.96     2909.63     43.03 o 
   3   1   0     8469.04     9011.40    117.10 o 
   4   1   0     1384.28     1494.10     19.39 o 
   5   1   0     2290.99     2405.17     29.91 o 
   6   1   0      139.35      165.61     10.95 o 
   7   1   0       50.98       65.07     11.84 o 
   8   1   0        6.73        0.49      9.63 o 
   9   1   0       80.76       74.59     12.54 o 
  10   1   0       52.57       57.25     13.89 o 
   0   2   0     4611.56     5376.94    124.01 o 
   1   2   0    23465.99    26182.45    374.85 o 
   2   2   0     4900.45     4989.68     71.76 o 
   3   2   0     2981.01     3170.25     39.48 o 
   4   2   0      226.20      219.24      6.53 o 
   5   2   0        6.03       18.89      5.62 o 
   6   2   0       93.26      100.13     14.36 o 
   7   2   0      651.73      638.01     18.85 o 
   8   2   0      172.52      167.84     15.97 o 
   9   2   0      149.27      164.88     13.12 o 
  10   2   0       22.09       34.86     14.07 o 
   1   3   0      636.37      789.37     18.14 o 
   2   3   0     2153.48     2089.22     32.01 o 
   3   3   0        0.34        4.22      4.11 o 
   4   3   0     4015.09     4008.38     53.36 o 
   5   3   0       19.85       12.50      5.48 o 
   6   3   0     2090.89     2025.33     40.17 o 
   7   3   0      356.99      359.64     21.80 o 
   8   3   0        3.66        7.86     10.38 o 
   9   3   0        4.21        0.20     10.65 o 
  10   3   0      111.94      121.52     18.21 o 
   0   4   0      161.86      203.00     10.63 o 
   1   4   0     6565.18     6554.71    103.31 o 
   2   4   0     3003.20     3381.59     56.10 o 
   3   4   0      205.45      109.82      9.78 o 
   4   4   0      182.47      219.49      6.67 o 
   5   4   0      178.14      230.78      6.92 o 
   6   4   0       88.77       95.97     13.79 o 
   7   4   0      253.38      273.00     17.07 o 
   8   4   0      140.98      119.59     14.25 o 
   9   4   0      150.47      164.87     17.00 o 
  10   4   0       45.40       28.26     17.48 o 
   1   5   0      430.12      461.39     10.65 o 
   2   5   0     1146.53     1189.33     17.80 o 
   3   5   0     1867.59     1802.05     26.64 o 
   4   5   0     1109.97     1038.24     26.05 o 
   5   5   0      983.16      956.48     16.45 o 
   6   5   0      745.59      672.77     25.89 o 
   7   5   0      392.00      387.84     19.20 o 
   8   5   0      102.91       88.03     14.61 o 
   9   5   0       57.38       27.15     16.70 o 
   0   6   0     4512.59     4286.79     81.01 o 
   1   6   0      191.94      188.95      7.05 o 
   2   6   0      625.77      620.04     10.73 o 
   3   6   0        2.70        4.07      5.30 o 
   4   6   0      271.64      275.27     13.22 o 
   5   6   0       29.76       22.02      8.98 o 
   6   6   0      676.28      710.26     37.30 o 
   7   6   0       31.71       55.24     17.70 o 
   8   6   0      215.11      241.63     36.84 o 
   9   6   0        8.91       21.60     23.64 o 
   1   7   0        4.49       -1.58      5.70 o 
   2   7   0     1050.34     1116.21     16.22 o 
   3   7   0     2875.98     2776.04     34.43 o 
   4   7   0      275.12      295.90     11.07 o 
   5   7   0      560.84      516.55     20.90 o 
   6   7   0       52.78       55.92     17.69 o 
   7   7   0      134.15      139.91     20.31 o 
   8   7   0       15.05       26.57     21.32 o 
   0   8   0     1610.29     1545.05     37.21 o 
   1   8   0     2602.58     2550.24     35.54 o 
   2   8   0      714.91      639.99     21.16 o 
   3   8   0      333.22      312.23     14.78 o 
   4   8   0      400.93      351.93     16.42 o 
   5   8   0       98.69      121.25     16.06 o 
   6   8   0       99.06       89.03     20.64 o 
   7   8   0      170.66      147.42     33.43 o 
   8   8   0       71.91       96.26     23.57 o 
   1   9   0       61.35       65.26      9.67 o 
   2   9   0     1111.73     1150.87     21.91 o 
   3   9   0       51.90       64.80      9.58 o 
   4   9   0      720.89      701.23     20.88 o 
   5   9   0       11.46        9.20     10.76 o 
   6   9   0      180.21      164.96     23.32 o 
   7   9   0       76.04       51.72     34.35 o 
   0  10   0      228.58      204.20     15.16 o 
   1  10   0     1107.89     1051.20     21.73 o 
   2  10   0       35.66       42.79      9.78 o 
   3  10   0      216.49      212.62     13.53 o 
   4  10   0       17.41       14.72     11.06 o 
   5  10   0        3.85       18.14     21.94 o 
   6  10   0       84.94       67.94     45.85 o 
   1  11   0      132.34      140.35     12.67 o 
   2  11   0       37.70       49.50     13.07 o 
   3  11   0      162.25      185.30     17.20 o 
   4  11   0      110.10      117.71     16.36 o 
   5  11   0      177.43      193.72     22.08 o 
   0  12   0      406.27      415.28     25.86 o 
   1  12   0        4.86       10.55     12.71 o 
   2  12   0      211.06      187.89     24.11 o 
   3  12   0      176.62      150.54     17.95 o 
   4  12   0        0.09      -10.71     16.19 o 
   1  13   0        2.32       28.52     21.99 o 
  -9   0   1        0.42      -10.55     14.89 o 
  -7   0   1      860.14      832.36     32.60 o 
  -5   0   1     1728.95     1683.03     30.32 o 
  -3   0   1     8795.41     9558.26    150.68 o 
  -1   0   1     2293.50     1213.67     43.85 o 
   1   0   1      317.71      308.09     11.08 o 
   3   0   1      602.45      414.33     12.01 o 
   5   0   1     3083.69     3193.16     48.21 o 
   7   0   1      103.92      135.19     16.52 o 
   9   0   1        9.01        2.43     14.82 o 
 -10   1   1      107.40      125.07     14.23 o 
  -9   1   1        1.14        4.22     10.46 o 
  -8   1   1      589.60      596.78     17.29 o 
  -7   1   1      108.28      100.26      9.88 o 
  -6   1   1       71.45       68.55      9.00 o 
  -5   1   1      176.60      156.75      4.84 o 
  -4   1   1      532.93      640.76     10.09 o 
  -3   1   1       13.08       15.10      2.51 o 
  -2   1   1     2791.41     2778.56     41.01 o 
  -1   1   1     4226.78     4714.33     68.43 o 
   2   1   1    10129.22    12303.99    158.62 o 
   3   1   1      720.50     1040.35     14.79 o 
   4   1   1      596.74      575.03     10.17 o 
   5   1   1      244.91      234.72      8.05 o 
   6   1   1      844.94      788.06     18.59 o 
   7   1   1      622.41      573.27     19.33 o 
   8   1   1      429.85      461.09     18.99 o 
   9   1   1       53.09       41.46     12.54 o 
  10   1   1       82.05       67.22     16.09 o 
 -10   2   1       17.26        6.87     15.52 o 
  -9   2   1       24.54       26.08     10.99 o 
  -8   2   1       74.49       90.90     11.50 o 
  -7   2   1      212.35      215.59     12.14 o 
  -6   2   1      530.74      511.37     13.86 o 
  -5   2   1     2303.70     2346.67     29.13 o 
  -4   2   1     3921.99     4034.52     46.44 o 
  -3   2   1       12.90       40.08      8.62 o 
  -2   2   1      150.05      157.08      4.41 o 
  -1   2   1     6363.14     7326.47    106.19 o 
   0   2   1      109.78      120.61      5.18 o 
   1   2   1    10466.80    11583.20    186.70 o 
   3   2   1      288.74      212.73      5.94 o 
   4   2   1     1750.00     1703.92     27.57 o 
   5   2   1     1392.90     1249.02     20.91 o 
   6   2   1      463.29      561.77     20.96 o 
   7   2   1       21.16       31.25      9.87 o 
   8   2   1       62.06       52.29     10.81 o 
   9   2   1       47.81       36.54     14.21 o 
  10   2   1       80.40       85.18     14.26 o 
 -10   3   1        5.65       19.43     15.80 o 
  -9   3   1      488.47      511.96     17.92 o 
  -8   3   1        4.00        1.72     10.12 o 
  -7   3   1     1158.27     1120.35     24.62 o 
  -6   3   1      448.08      442.52     15.80 o 
  -5   3   1       73.79       63.74      5.46 o 
  -4   3   1      255.24      240.66      7.01 o 
  -3   3   1     1917.31     1983.81     30.90 o 
  -2   3   1       20.28       11.51      3.92 o 
  -1   3   1     7002.17     7346.03    134.24 o 
   0   3   1      166.75      254.14     11.66 o 
   1   3   1     4473.13     4921.56     77.81 o 
   2   3   1        2.67        1.26      4.09 o 
   3   3   1       25.74        7.05      3.04 o 
   4   3   1        6.63        2.15      5.07 o 
   5   3   1     2103.77     2118.74     34.83 o 
   6   3   1      236.25      295.63     15.70 o 
   7   3   1      388.70      383.46     14.91 o 
   8   3   1       20.44        5.74     10.63 o 
   9   3   1       15.56       24.00     13.47 o 
  10   3   1        1.75        3.34     14.09 o 
 -10   4   1       44.56       67.84     17.17 o 
  -9   4   1       35.56       32.84     12.92 o 
  -8   4   1       69.47       68.70     15.56 o 
  -7   4   1       53.20       44.68     11.38 o 
  -6   4   1     4918.58     4705.43     77.99 o 
  -5   4   1     3058.30     3253.37     41.78 o 
  -4   4   1     3994.79     3838.41     54.04 o 
  -3   4   1        6.18       -2.39      4.42 o 
  -2   4   1     5419.60     6178.96     98.17 o 
  -1   4   1     2172.37     2499.03     42.10 o 
   0   4   1     2944.31     3324.59     61.84 o 
   1   4   1      786.58      854.46     17.67 o 
   2   4   1     8740.67     9232.53    130.57 o 
   3   4   1     3147.16     3707.61     55.01 o 
   4   4   1     2676.79     2577.70     35.70 o 
   5   4   1      294.51      273.84      8.00 o 
   6   4   1      210.88      215.74     12.50 o 
   7   4   1        7.86        2.25      9.35 o 
   8   4   1        0.35      -15.42     10.73 o 
   9   4   1       26.00       54.71     14.76 o 
  10   4   1      229.83      252.63     20.96 o 
  -9   5   1        1.28       -2.69     12.90 o 
  -8   5   1       86.81      104.59     14.68 o 
  -7   5   1      320.10      330.15     23.44 o 
  -6   5   1      976.75      965.24     24.36 o 
  -5   5   1       59.80       40.88      6.22 o 
  -4   5   1       11.11        3.06      5.39 o 
  -3   5   1      280.25      244.34     10.30 o 
  -2   5   1     4609.14     4874.66     58.83 o 
  -1   5   1     1872.66     1654.44     24.47 o 
   0   5   1     4107.08     4366.07     63.08 o 
   1   5   1     1525.98     1580.94     21.92 o 
   2   5   1       11.32       26.18      4.27 o 
   3   5   1      112.33      132.13      6.88 o 
   4   5   1      689.44      646.27     25.78 o 
   5   5   1        3.47        3.93      5.82 o 
   6   5   1      242.41      253.06     22.78 o 
   7   5   1        4.99       10.23     17.94 o 
   8   5   1      359.11      386.20     21.51 o 
   9   5   1        9.85       56.24     32.78 o 
  -9   6   1        7.49        0.41     24.55 o 
  -8   6   1      103.16      156.96     22.82 o 
  -7   6   1      328.61      338.36     23.62 o 
  -6   6   1       13.74       -6.26     19.11 o 
  -5   6   1     1858.23     1825.58     31.83 o 
  -4   6   1      140.14      135.79      8.01 o 
  -3   6   1     1773.81     1749.86     23.14 o 
  -2   6   1        0.45       -3.08      4.61 o 
  -1   6   1       46.42       82.36      6.26 o 
   0   6   1      414.44      341.29     11.43 o 
   1   6   1     2708.78     2633.39     34.53 o 
   2   6   1      235.20      220.10      7.32 o 
   3   6   1     3419.06     3513.27     44.68 o 
   4   6   1      197.20      169.55      8.81 o 
   5   6   1      714.51      718.93     22.88 o 
   6   6   1       81.56       89.31     38.28 o 
   7   6   1        3.60       -7.77     22.94 o 
   8   6   1        1.36       -4.16     20.41 o 
   9   6   1       56.36      103.64     34.09 o 
  -8   7   1       13.23        6.47     21.57 o 
  -7   7   1       67.56       36.54     18.62 o 
  -6   7   1       54.29       90.45     29.66 o 
  -5   7   1        0.29       -2.80      5.14 o 
  -4   7   1       13.39       12.01      8.14 o 
  -3   7   1       42.07       34.86      6.33 o 
  -2   7   1     2585.02     2379.45     30.43 o 
  -1   7   1      573.67      653.44     15.08 o 
   0   7   1     1596.52     1589.78     21.87 o 
   1   7   1      306.33      370.10      9.55 o 
   2   7   1      416.10      381.24      9.85 o 
   3   7   1        0.99       -8.92      5.95 o 
   4   7   1       32.17       55.48      7.87 o 
   5   7   1        7.25       13.43      9.17 o 
   6   7   1      209.14      205.24     21.30 o 
   7   7   1       88.83       94.83     28.12 o 
   8   7   1      155.57      149.85     36.58 o 
  -8   8   1       11.91       16.16     21.90 o 
  -7   8   1      101.14      141.35     26.15 o 
  -6   8   1      140.06      170.17     30.28 o 
  -5   8   1      510.84      512.28     18.40 o 
  -4   8   1     1129.71     1069.93     23.90 o 
  -3   8   1       75.81       78.24      8.16 o 
  -2   8   1       53.90       56.25      7.55 o 
  -1   8   1       42.59       58.50      7.42 o 
   0   8   1     4405.42     4533.39     57.66 o 
   1   8   1      349.30      353.14     11.11 o 
   2   8   1     1538.62     1481.27     24.10 o 
   3   8   1      800.90      752.34     18.29 o 
   4   8   1       69.79       51.22      9.88 o 
   5   8   1      144.74      142.22     11.84 o 
   6   8   1       79.33      103.35     19.71 o 
   7   8   1        2.52        4.28     21.96 o 
   8   8   1        2.01       45.47     23.28 o 
  -7   9   1       42.58       32.32     31.60 o 
  -6   9   1        0.29      -38.45     25.63 o 
  -5   9   1        1.37        3.26     10.68 o 
  -4   9   1        0.98        7.54     10.05 o 
  -3   9   1      322.33      296.44     18.23 o 
  -2   9   1      446.84      412.80     12.91 o 
  -1   9   1     1562.90     1523.34     23.78 o 
   0   9   1       50.91       35.84      8.06 o 
   1   9   1      612.60      577.99     15.21 o 
   2   9   1        1.62        6.83      9.35 o 
   3   9   1      235.75      202.06     12.15 o 
   4   9   1       22.66       16.75     10.16 o 
   5   9   1      100.73      130.27     12.98 o 
   6   9   1        0.44        1.41     18.58 o 
   7   9   1      136.56      160.07     38.81 o 
  -6  10   1      107.41      122.25     36.58 o 
  -5  10   1        1.33        3.14     13.42 o 
  -4  10   1      270.31      259.39     15.79 o 
  -3  10   1       57.58       61.97     10.80 o 
  -2  10   1       13.91       10.18      8.57 o 
  -1  10   1       14.17       25.16      8.33 o 
   0  10   1        8.02       -0.07      8.12 o 
   1  10   1       13.56        7.93      9.05 o 
   2  10   1      337.43      348.53     14.98 o 
   3  10   1        5.48       23.98     10.73 o 
   4  10   1      224.60      214.47     19.51 o 
   5  10   1        1.28      -21.69     15.28 o 
   6  10   1       23.49       24.69     21.30 o 
  -5  11   1       12.97        2.63     15.27 o 
  -4  11   1        9.16        4.87     14.95 o 
  -3  11   1      199.57      216.25     18.64 o 
  -2  11   1      199.19      166.88     15.01 o 
  -1  11   1      285.15      287.83     16.32 o 
   0  11   1      203.27      190.69     13.50 o 
   1  11   1        3.37       -4.96     11.29 o 
   2  11   1       87.44       70.62     17.24 o 
   3  11   1        8.68        8.41     15.90 o 
   4  11   1       12.63        5.66     17.44 o 
   5  11   1       63.34       85.87     19.90 o 
  -4  12   1        4.56       14.87     16.60 o 
  -3  12   1       77.77       73.28     17.46 o 
  -2  12   1       92.03       62.80     16.49 o 
  -1  12   1       71.33       50.74     14.12 o 
   0  12   1       17.33       28.43     13.24 o 
   1  12   1      100.80       85.84     14.94 o 
   2  12   1       40.02       18.46     15.31 o 
   3  12   1      235.46      280.51     20.51 o 
   4  12   1       57.09       59.73     17.18 o 
  -1  13   1       25.24       23.67     16.82 o 
   0  13   1      117.05      103.62     19.20 o 
   1  13   1        0.50       -8.76     16.87 o 
 -10   0   2       50.85       66.41     18.51 o 
  -8   0   2      226.44      166.02     22.92 o 
  -6   0   2       91.94       71.18     11.07 o 
  -4   0   2    12653.92    12845.87    202.30 o 
  -2   0   2    41118.30    45477.28   1430.05 o 
   2   0   2     3317.65     4304.36     81.68 o 
   4   0   2     8970.12    10148.05    160.46 o 
   6   0   2     1065.43     1006.03     22.65 o 
   8   0   2      121.24      165.98     21.37 o 
  10   0   2        2.10      -14.61     20.37 o 
 -10   1   2        3.21       12.79     11.93 o 
  -9   1   2        3.18        4.94     10.52 o 
  -8   1   2       42.00       34.29      9.84 o 
  -7   1   2      537.56      542.28     15.08 o 
  -6   1   2      471.26      481.40     14.26 o 
  -5   1   2     1662.02     1675.94     20.81 o 
  -4   1   2       14.59       38.17      3.34 o 
  -3   1   2     1329.83     1340.78     19.07 o 
  -2   1   2      112.57      114.90      4.57 o 
  -1   1   2      518.38      571.74      8.56 o 
   1   1   2     3090.96     3200.22     52.75 o 
   2   1   2      468.52      492.39     16.78 o 
   3   1   2     2356.39     2499.11     31.75 o 
   4   1   2      374.60      425.35      9.18 o 
   5   1   2      171.91      212.77      8.00 o 
   6   1   2       88.52       77.65      6.52 o 
   7   1   2       22.94       34.66      8.98 o 
   8   1   2       24.43       55.41     12.12 o 
   9   1   2        5.58       -6.72     13.17 o 
  10   1   2        9.59       15.89     15.22 o 
 -10   2   2        0.60      -17.95     13.42 o 
  -9   2   2       17.00       25.95     10.75 o 
  -8   2   2        9.86        3.17      9.42 o 
  -7   2   2       47.82       30.19      9.03 o 
  -6   2   2       45.33       62.58      8.34 o 
  -5   2   2     1052.24     1100.58     25.68 o 
  -4   2   2      559.52      529.40      8.98 o 
  -3   2   2     6999.63     7491.31     97.97 o 
  -2   2   2     9685.28    10210.61    132.12 o 
  -1   2   2    11312.24    12740.10    204.30 o 
   0   2   2      193.33      146.66      5.29 o 
   1   2   2     8065.83     9424.15    152.52 o 
   2   2   2     1755.92     1963.81     57.52 o 
   3   2   2      895.72      861.99     15.58 o 
   4   2   2      578.75      488.70     11.88 o 
   5   2   2      755.42      671.68     14.21 o 
   6   2   2     1429.40     1383.84     23.75 o 
   7   2   2      617.84      638.42     20.91 o 
   8   2   2      153.49      184.24     12.95 o 
   9   2   2       62.10       63.55     13.88 o 
  10   2   2      120.15      151.34     21.11 o 
 -10   3   2      101.53       89.97     16.10 o 
  -9   3   2       96.70      113.65     14.21 o 
  -8   3   2      367.41      409.14     15.08 o 
  -7   3   2      274.83      281.38     16.45 o 
  -6   3   2       60.67       54.82      9.33 o 
  -5   3   2      106.91      127.48      6.90 o 
  -4   3   2     1372.76     1274.17     20.02 o 
  -3   3   2      531.52      615.37     12.56 o 
  -2   3   2        8.44        6.40      3.67 o 
  -1   3   2      130.31      126.47      6.55 o 
   0   3   2     2540.98     2539.89     80.10 o 
   1   3   2      814.31      838.49     16.66 o 
   2   3   2    10543.53    10974.06    170.40 o 
   3   3   2      468.31      519.58     18.19 o 
   4   3   2     2418.96     2584.86     40.14 o 
   5   3   2      138.39      103.77      6.78 o 
   6   3   2      170.30      145.66      8.62 o 
   7   3   2      245.62      237.49     12.78 o 
   8   3   2       34.88       45.29     11.57 o 
   9   3   2      101.70      100.57     15.43 o 
  10   3   2      147.61      127.59     17.36 o 
 -10   4   2       25.84       22.35     16.36 o 
  -9   4   2       29.80       21.80     13.02 o 
  -8   4   2       16.95        2.79     11.02 o 
  -7   4   2      153.73      139.75     14.55 o 
  -6   4   2       91.27       65.67     10.55 o 
  -5   4   2      121.15      134.77      7.52 o 
  -4   4   2       21.03       11.85      5.16 o 
  -3   4   2     2951.86     2766.04     46.70 o 
  -2   4   2      215.67      308.88     10.31 o 
  -1   4   2      837.15      594.98     13.68 o 
   0   4   2     2887.92     3269.11     53.60 o 
   1   4   2      338.50      338.89      9.21 o 
   2   4   2     1276.67     1647.79     30.35 o 
   3   4   2      192.47      282.17      8.97 o 
   4   4   2      249.50      187.01     75.19 o 
   5   4   2     3929.51     3772.15     44.42 o 
   6   4   2       22.04       26.39      7.15 o 
   7   4   2      292.81      300.74     24.40 o 
   8   4   2        1.38        1.01     10.99 o 
   9   4   2      216.17      265.51     18.38 o 
  10   4   2       21.93        9.56     16.36 o 
  -9   5   2       13.17       22.63     13.93 o 
  -8   5   2       60.93       46.98     12.70 o 
  -7   5   2        8.98       14.28     13.12 o 
  -6   5   2       70.07       90.80     11.11 o 
  -5   5   2      609.78      583.58     11.82 o 
  -4   5   2      221.99      244.62     10.42 o 
  -3   5   2      278.25      259.01      7.50 o 
  -2   5   2      260.52      298.54      8.07 o 
  -1   5   2      532.35      542.74     11.28 o 
   0   5   2      851.55      720.72     16.36 o 
   1   5   2     2197.85     2265.78     29.54 o 
   2   5   2      892.69      684.74     11.79 o 
   3   5   2     2440.99     2577.59     33.81 o 
   4   5   2     1561.93     1532.38     22.73 o 
   5   5   2     2030.84     2039.93     28.73 o 
   6   5   2       49.89       82.82     15.16 o 
   7   5   2       46.19       52.47     14.44 o 
   8   5   2        8.34      -10.12     14.42 o 
   9   5   2       94.98      123.37     32.97 o 
  -9   6   2        1.73        7.52     17.77 o 
  -8   6   2       51.12       41.99     19.55 o 
  -7   6   2        6.21       -7.60     13.12 o 
  -6   6   2       29.12       42.96     19.96 o 
  -5   6   2      305.23      289.41     10.50 o 
  -4   6   2      605.87      583.14     15.11 o 
  -3   6   2        4.59        5.59      4.93 o 
  -2   6   2     1631.70     1580.33     21.20 o 
  -1   6   2      595.47      578.09     11.85 o 
   0   6   2     1227.63     1214.38     17.23 o 
   1   6   2       65.26       94.52      6.14 o 
   2   6   2      179.47      208.55      7.85 o 
   3   6   2       60.60       57.46      6.31 o 
   4   6   2     2244.62     2201.19     33.08 o 
   5   6   2       55.06       42.09      7.40 o 
   6   6   2      620.69      613.04     23.47 o 
   7   6   2       34.82       42.38     18.86 o 
   8   6   2      254.98      290.08     26.33 o 
   9   6   2        6.33       39.72     34.87 o 
  -8   7   2       45.93       80.50     21.80 o 
  -7   7   2       78.99       80.33     15.53 o 
  -6   7   2      104.87      138.86     18.21 o 
  -5   7   2      283.47      267.77     30.61 o 
  -4   7   2      626.44      581.25     16.46 o 
  -3   7   2        5.77       -1.65      5.71 o 
  -2   7   2        2.59       -1.30      5.49 o 
  -1   7   2      693.01      667.93     13.76 o 
   0   7   2      431.13      475.51     10.73 o 
   1   7   2     3958.90     3833.89     45.22 o 
   2   7   2       27.22       19.29      6.09 o 
   3   7   2     1238.41     1192.08     20.16 o 
   4   7   2      370.33      411.60     12.65 o 
   5   7   2      377.19      344.72     12.57 o 
   6   7   2      107.75      128.68     21.92 o 
   7   7   2        6.55       -3.48     28.78 o 
   8   7   2        2.02       12.71     20.97 o 
  -8   8   2       12.94        8.55     20.97 o 
  -7   8   2      201.59      228.55     23.88 o 
  -6   8   2      152.68      159.16     30.74 o 
  -5   8   2       13.94       21.04      9.86 o 
  -4   8   2      375.72      357.58     12.71 o 
  -3   8   2      717.81      693.71     15.66 o 
  -2   8   2      524.34      486.72     13.24 o 
  -1   8   2       18.90       22.75      6.79 o 
   0   8   2     1023.81      977.16     21.26 o 
   1   8   2      257.68      278.01     10.42 o 
   2   8   2        8.28       -4.63      7.57 o 
   3   8   2     2510.58     2379.77     37.52 o 
   4   8   2      426.65      470.71     14.32 o 
   5   8   2      144.82      139.34     10.89 o 
   6   8   2      162.73      166.06     14.51 o 
   7   8   2       36.63       40.14     20.79 o 
   8   8   2       93.99       67.86     24.57 o 
  -7   9   2        4.16      -44.74     29.83 o 
  -6   9   2      208.29      288.16     39.66 o 
  -5   9   2       21.66       21.12     11.04 o 
  -4   9   2      318.64      316.70     14.58 o 
  -3   9   2       34.02       14.04      8.40 o 
  -2   9   2       11.25        0.15      7.26 o 
  -1   9   2        0.61        0.86      6.94 o 
   0   9   2     1419.06     1406.30     24.11 o 
   1   9   2      160.12      153.16      9.78 o 
   2   9   2      538.48      548.50     16.90 o 
   3   9   2       21.93       16.79      9.20 o 
   4   9   2      289.64      253.87     14.62 o 
   5   9   2      115.43      106.31     12.38 o 
   6   9   2       25.74        7.50     24.54 o 
   7   9   2       27.30      -19.21     32.38 o 
  -6  10   2       14.30       -0.72     32.45 o 
  -5  10   2       89.19       81.76     14.98 o 
  -4  10   2       13.80        1.39     10.16 o 
  -3  10   2      973.62      911.99     22.23 o 
  -2  10   2       46.63       62.74     10.25 o 
  -1  10   2      280.75      268.46     11.56 o 
   0  10   2       26.59       28.42      8.49 o 
   1  10   2      605.79      566.98     16.12 o 
   2  10   2        0.25       -8.39     11.03 o 
   3  10   2      399.13      436.21     16.51 o 
   4  10   2      105.85      111.66     13.37 o 
   5  10   2      132.81      156.87     19.24 o 
   6  10   2       52.29       65.65     17.93 o 
  -5  11   2       63.08       58.58     16.21 o 
  -4  11   2       79.11       83.75     16.26 o 
  -3  11   2        4.06        3.78     14.22 o 
  -2  11   2        0.78       -2.93     11.96 o 
  -1  11   2       13.36       16.27     11.29 o 
   0  11   2      328.36      355.53     19.53 o 
   1  11   2      362.62      362.27     17.79 o 
   2  11   2      232.83      248.03     18.36 o 
   3  11   2       84.57       63.35     15.60 o 
   4  11   2       80.08       72.98     18.93 o 
   5  11   2       37.63       29.42     18.54 o 
  -4  12   2       18.94       24.48     16.48 o 
  -3  12   2        8.64       -2.15     16.25 o 
  -2  12   2       59.57       53.84     15.17 o 
  -1  12   2      284.38      349.14     19.23 o 
   0  12   2       38.69       25.64     13.60 o 
   1  12   2        1.50      -10.74     13.39 o 
   2  12   2       97.83      100.42     15.49 o 
   3  12   2      116.67      113.80     16.93 o 
   4  12   2       34.30       68.02     17.72 o 
  -1  13   2       10.89        2.02     17.76 o 
   0  13   2        1.53      -22.09     17.33 o 
   1  13   2      237.39      261.58     27.83 o 
  -9   0   3       67.38       90.00     32.80 o 
  -7   0   3      215.69      257.60     17.23 o 
  -5   0   3      473.84      437.66     16.29 o 
  -3   0   3      749.27     1019.82     50.74 o 
  -1   0   3    31695.03    30855.86    708.90 o 
   1   0   3      177.93      135.92      7.21 o 
   3   0   3    35686.02    39825.97    616.17 o 
   5   0   3      223.50      219.36      9.91 o 
   7   0   3     1205.47     1015.48     36.05 o 
   9   0   3      524.98      601.82     44.97 o 
 -10   1   3       34.19       39.27     14.15 o 
  -9   1   3      348.25      346.73     17.14 o 
  -8   1   3       57.98       44.82     14.46 o 
  -7   1   3       61.63       49.65      8.10 o 
  -6   1   3      208.34      219.90     12.44 o 
  -5   1   3       45.38       44.43      6.62 o 
  -4   1   3      116.60       98.23      2.90 o 
  -3   1   3     3817.92     4348.81     52.53 o 
  -2   1   3     6292.38     6674.98     96.46 o 
  -1   1   3     2709.41     3006.65     44.10 o 
   0   1   3     3049.95     3571.03     67.76 o 
   1   1   3     6487.15     7847.83    127.32 o 
   2   1   3     4775.15     5032.25     80.64 o 
   3   1   3      505.08      398.91      7.13 o 
   4   1   3     1750.30     1555.29     21.72 o 
   5   1   3      576.66      547.23     11.64 o 
   6   1   3     2261.99     2274.18     34.52 o 
   7   1   3       49.08       46.11      9.35 o 
   8   1   3       41.17       47.95     12.30 o 
   9   1   3       13.17       -5.21     14.28 o 
  10   1   3       66.58       64.15     18.20 o 
 -10   2   3       52.08       52.91     14.53 o 
  -9   2   3      233.18      236.63     15.88 o 
  -8   2   3      147.74      159.06     13.90 o 
  -7   2   3      246.48      224.36     11.07 o 
  -6   2   3      791.30      739.57     18.02 o 
  -5   2   3      770.90      714.96     12.96 o 
  -4   2   3       81.78       85.54      3.65 o 
  -3   2   3       73.46       63.29      3.25 o 
  -2   2   3     2298.68     2607.58     32.87 o 
  -1   2   3     2824.99     2843.02     42.49 o 
   0   2   3    17104.69    18849.19    302.29 o 
   1   2   3      454.40      347.27      8.89 o 
   2   2   3     1941.16     2091.56     40.98 o 
   3   2   3     5267.74     5366.60     96.28 o 
   4   2   3     1869.78     2086.88     33.16 o 
   5   2   3       29.62       23.42      5.68 o 
   6   2   3      995.93      945.91     18.76 o 
   7   2   3       79.58       65.91     11.02 o 
   8   2   3      110.18      114.88     11.98 o 
   9   2   3       40.77       48.56     16.20 o 
  10   2   3      120.00      124.09     19.82 o 
 -10   3   3       34.32       32.39     14.15 o 
  -9   3   3       95.65       90.79     13.88 o 
  -8   3   3       54.78       51.86     11.48 o 
  -7   3   3      281.24      269.84     12.80 o 
  -6   3   3      337.63      319.99     16.23 o 
  -5   3   3     1140.71     1183.74     19.88 o 
  -4   3   3       48.49       87.56      7.13 o 
  -3   3   3     6207.60     6198.92    100.04 o 
  -2   3   3        0.31       -2.00      3.35 o 
  -1   3   3     3831.86     4022.63     75.48 o 
   0   3   3      492.16      532.59     13.95 o 
   1   3   3      476.71      481.21     11.56 o 
   2   3   3      513.04      616.04     14.11 o 
   3   3   3     2457.19     2324.79     35.36 o 
   4   3   3      370.42      455.19     12.15 o 
   5   3   3      768.58      749.11     13.85 o 
   6   3   3      637.20      627.33     15.48 o 
   7   3   3      186.46      227.60     18.73 o 
   8   3   3       79.50       88.73     13.36 o 
   9   3   3        3.01       -2.62     13.22 o 
  10   3   3       55.74       69.31     19.58 o 
 -10   4   3      119.19      159.30     16.37 o 
  -9   4   3       72.02       74.14     14.00 o 
  -8   4   3      255.71      266.98     15.01 o 
  -7   4   3        2.90        1.56     10.62 o 
  -6   4   3      711.61      660.81     45.67 o 
  -5   4   3        4.86        5.74      5.85 o 
  -4   4   3       46.23       40.01      5.54 o 
  -3   4   3        1.74        0.36      5.86 o 
  -2   4   3     5448.28     6393.04    101.11 o 
  -1   4   3     5206.91     6132.22     96.89 o 
   0   4   3     4985.49     4935.76     71.20 o 
   1   4   3      563.38      616.88     16.19 o 
   2   4   3     2506.84     2073.39     32.35 o 
   3   4   3      652.87      703.26     12.32 o 
   4   4   3      162.39      110.99     12.33 o 
   5   4   3       55.88       62.64      6.84 o 
   6   4   3      672.55      723.34     16.76 o 
   7   4   3      212.37      212.38     16.41 o 
   8   4   3      398.35      404.81     30.36 o 
   9   4   3        1.58       -0.34     12.33 o 
  10   4   3       26.44       60.44     19.09 o 
  -9   5   3      229.10      227.75     18.26 o 
  -8   5   3      136.55      116.97     13.77 o 
  -7   5   3      201.93      186.50     14.39 o 
  -6   5   3      762.60      783.18     21.82 o 
  -5   5   3       20.85       11.57      6.01 o 
  -4   5   3     2536.74     2651.75     33.98 o 
  -3   5   3     2386.33     2180.93     28.52 o 
  -2   5   3     1839.19     1859.64     24.93 o 
  -1   5   3      241.66      193.00      7.39 o 
   0   5   3       12.36       20.29      4.17 o 
   1   5   3      512.52      569.10      9.74 o 
   2   5   3      262.80      239.98      8.43 o 
   3   5   3      775.23      774.41     15.03 o 
   4   5   3     1268.20     1205.27     20.62 o 
   5   5   3       99.16       93.46     15.50 o 
   6   5   3       52.29       60.47      8.01 o 
   7   5   3      126.63      131.08     14.93 o 
   8   5   3       28.14       21.38     19.04 o 
   9   5   3        1.67      -38.87     37.46 o 
  -9   6   3      113.72      133.48     20.41 o 
  -8   6   3        2.82      -21.63     19.29 o 
  -7   6   3      715.59      749.41     34.41 o 
  -6   6   3        2.91       21.24     12.24 o 
  -5   6   3      731.15      709.78     15.71 o 
  -4   6   3        6.32        2.11      5.12 o 
  -3   6   3       17.13       24.24      5.40 o 
  -2   6   3      257.41      214.04      8.73 o 
  -1   6   3     2113.50     2168.45     27.17 o 
   0   6   3     1219.07     1166.30     16.82 o 
   1   6   3     2943.80     2736.25     33.07 o 
   2   6   3       50.22       95.22      6.64 o 
   3   6   3     1578.21     1459.64     20.95 o 
   4   6   3      581.91      502.91     12.71 o 
   5   6   3      292.47      317.37     10.61 o 
   6   6   3      208.78      248.83     14.28 o 
   7   6   3       31.46       28.01     17.82 o 
   8   6   3        0.30      -37.28     24.88 o 
   9   6   3       79.64       90.36     24.74 o 
  -8   7   3        5.90      -16.65     19.35 o 
  -7   7   3        0.84       -8.69     16.27 o 
  -6   7   3       38.06       74.98     17.53 o 
  -5   7   3       39.08       35.35      8.55 o 
  -4   7   3     2754.41     2477.51     40.80 o 
  -3   7   3       18.18       45.08      6.12 o 
  -2   7   3     1351.28     1245.60     20.33 o 
  -1   7   3       18.62       30.24      5.60 o 
   0   7   3     2521.03     2559.49     32.01 o 
   1   7   3      202.64      184.20      7.69 o 
   2   7   3      524.85      550.38     13.05 o 
   3   7   3      125.19      116.44      7.76 o 
   4   7   3       21.50       34.16      7.60 o 
   5   7   3      710.86      682.91     17.15 o 
   6   7   3      786.02      807.08     27.58 o 
   7   7   3        6.36       -7.64     39.20 o 
   8   7   3        7.22       22.26     27.04 o 
  -8   8   3        2.47       -3.99     28.61 o 
  -7   8   3       53.70       52.37     29.30 o 
  -6   8   3       23.71       12.45     25.56 o 
  -5   8   3       28.29       21.05      8.57 o 
  -4   8   3      591.08      578.97     18.15 o 
  -3   8   3        3.96        0.68      6.83 o 
  -2   8   3      253.44      221.62      8.64 o 
  -1   8   3     1483.59     1391.11     23.34 o 
   0   8   3     1312.09     1221.04     20.81 o 
   1   8   3      954.81      855.14     17.42 o 
   2   8   3       58.34       48.45      7.56 o 
   3   8   3      265.23      209.04     10.02 o 
   4   8   3      459.97      414.98     13.53 o 
   5   8   3        9.48        1.68      8.93 o 
   6   8   3      193.93      200.49     15.14 o 
   7   8   3       17.21       15.80     19.59 o 
   8   8   3      173.74      189.70     34.41 o 
  -7   9   3       16.34       57.03     31.86 o 
  -6   9   3       44.30       17.83     28.97 o 
  -5   9   3      130.52      145.34     12.82 o 
  -4   9   3        9.73      -12.73      9.79 o 
  -3   9   3      672.83      661.95     23.49 o 
  -2   9   3       31.09       14.90      7.45 o 
  -1   9   3      981.99      940.47     20.27 o 
   0   9   3      410.29      439.86     13.39 o 
   1   9   3       17.43       25.29      8.63 o 
   2   9   3       40.55       40.19      9.37 o 
   3   9   3      128.65      173.59     11.41 o 
   4   9   3      198.46      211.54     13.47 o 
   5   9   3      787.42      767.29     35.04 o 
   6   9   3        4.33        9.31     15.62 o 
   7   9   3      101.24      169.25     36.64 o 
  -6  10   3      137.23      153.85     36.38 o 
  -5  10   3       46.23       35.01     21.14 o 
  -4  10   3        5.60        3.70     10.61 o 
  -3  10   3       95.64       97.75     10.77 o 
  -2  10   3       29.77       22.64     10.12 o 
  -1  10   3        2.38      -11.21      7.87 o 
   0  10   3      317.93      325.51     13.81 o 
   1  10   3       67.48       53.66     10.21 o 
   2  10   3     1042.19      976.17     23.59 o 
   3  10   3       35.35       36.68     13.65 o 
   4  10   3       13.99       14.95     12.13 o 
   5  10   3       64.00       40.54     17.44 o 
   6  10   3        3.90        2.66     22.09 o 
  -5  11   3      423.80      471.00     22.76 o 
  -4  11   3       19.39      -12.08     14.25 o 
  -3  11   3       24.95       23.19     14.75 o 
  -2  11   3      337.56      319.97     26.96 o 
  -1  11   3      138.29      130.06     13.67 o 
   0  11   3       26.66       27.84     12.40 o 
   1  11   3       20.41       27.15     15.03 o 
   2  11   3       17.30        0.01     14.23 o 
   3  11   3       56.64       74.49     15.39 o 
   4  11   3      105.10       72.58     17.63 o 
   5  11   3      131.54      168.88     21.16 o 
  -4  12   3        4.48       17.04     16.66 o 
  -3  12   3       20.19       29.28     16.27 o 
  -2  12   3       59.25       68.99     15.50 o 
  -1  12   3      310.94      328.28     21.47 o 
   0  12   3      146.76      155.49     18.12 o 
   1  12   3       33.13       23.66     13.75 o 
   2  12   3      129.88      124.34     15.51 o 
   3  12   3       23.18       17.58     18.18 o 
   4  12   3       47.52       64.32     20.59 o 
  -1  13   3       22.43       22.53     18.15 o 
   0  13   3       58.64       73.54     19.13 o 
   1  13   3       56.18       49.70     18.92 o 
 -10   0   4      107.39      136.50     38.15 o 
  -8   0   4      346.46      367.91     19.04 o 
  -6   0   4     2486.67     2338.78     72.17 o 
  -4   0   4     4530.28     4176.23     77.55 o 
  -2   0   4       60.85       72.50     11.34 o 
   0   0   4      527.02      391.40     29.33 o 
   2   0   4    20050.79    21507.19    396.36 o 
   4   0   4     4324.71     4017.21     76.28 o 
   6   0   4     1272.57     1366.91     28.57 o 
   8   0   4       95.71       93.94     18.56 o 
  10   0   4        8.88       30.48     30.74 o 
 -10   1   4       37.63       45.64     17.49 o 
  -9   1   4      211.81      200.98     13.37 o 
  -8   1   4      141.83      144.56     11.21 o 
  -7   1   4      590.21      563.44     15.52 o 
  -6   1   4        3.57        4.62      6.70 o 
  -5   1   4       42.10       11.39      5.78 o 
  -4   1   4       33.41       29.48      5.11 o 
  -3   1   4     1857.94     2047.40     27.98 o 
  -2   1   4     1646.35     1808.13     24.90 o 
  -1   1   4     7978.95     8905.77    128.12 o 
   0   1   4     2904.69     3281.35     54.31 o 
   1   1   4     9305.06    10313.49    166.84 o 
   2   1   4     2083.73     2496.32     38.36 o 
   3   1   4      456.33      511.34     12.07 o 
   4   1   4     3074.03     3330.96     41.97 o 
   5   1   4       15.13       35.12      5.22 o 
   6   1   4      100.44       84.38      7.21 o 
   7   1   4      606.04      586.40     17.53 o 
   8   1   4      244.05      258.63     15.89 o 
   9   1   4      374.00      486.93     36.12 o 
  10   1   4       29.03       36.88     17.66 o 
 -10   2   4       17.36       24.64     14.67 o 
  -9   2   4        0.61        9.11     12.35 o 
  -8   2   4        6.90        4.65      8.99 o 
  -7   2   4       29.45       45.99      8.50 o 
  -6   2   4      509.44      473.97     16.60 o 
  -5   2   4     2135.63     2116.86     28.06 o 
  -4   2   4     1218.37     1141.49     15.22 o 
  -3   2   4     3434.60     3572.84     47.96 o 
  -2   2   4       28.02       26.45      2.91 o 
  -1   2   4     1000.12     1325.99     22.81 o 
   0   2   4    11892.92    13424.58    216.31 o 
   1   2   4     1899.32     1704.95     31.61 o 
   2   2   4      286.85      243.56      9.36 o 
   3   2   4     2619.54     2341.82     43.11 o 
   4   2   4     6969.11     7287.82     93.67 o 
   5   2   4     3930.21     3949.98     50.15 o 
   6   2   4       91.25       82.72      7.06 o 
   7   2   4        7.09       25.41     10.34 o 
   8   2   4        4.37       -3.15     11.80 o 
   9   2   4       16.86       10.69     18.30 o 
  10   2   4      131.11      124.44     20.06 o 
 -10   3   4        8.72       20.85     14.12 o 
  -9   3   4      273.80      256.46     16.48 o 
  -8   3   4      122.44      139.46     13.66 o 
  -7   3   4       16.08       24.26      8.72 o 
  -6   3   4      768.03      767.28     21.45 o 
  -5   3   4     1090.29     1164.05     19.47 o 
  -4   3   4       20.46       39.00      4.71 o 
  -3   3   4      119.28      131.05      6.73 o 
  -2   3   4     3744.32     3719.46     70.60 o 
  -1   3   4        8.01       27.24      4.29 o 
   0   3   4    10115.64    10590.92    232.01 o 
   1   3   4      599.65      577.09     13.07 o 
   2   3   4     3674.43     4161.27     59.67 o 
   3   3   4        5.46       11.25      4.75 o 
   4   3   4       65.96       42.75     12.64 o 
   5   3   4      685.11      632.24     13.01 o 
   6   3   4     1258.03     1239.79     20.78 o 
   7   3   4       65.33       49.38     11.19 o 
   8   3   4     1284.28     1255.14     36.88 o 
   9   3   4        0.76       20.97     12.92 o 
  10   3   4       53.68       69.63     19.75 o 
 -10   4   4        3.46       10.95     14.84 o 
  -9   4   4       55.43       30.03     13.63 o 
  -8   4   4        1.53      -14.04     10.80 o 
  -7   4   4      403.15      395.54     17.53 o 
  -6   4   4       12.82       33.62      9.57 o 
  -5   4   4     1254.47     1302.48     21.98 o 
  -4   4   4       47.66       65.66      5.34 o 
  -3   4   4     1854.83     2048.07     32.55 o 
  -2   4   4     5657.70     6601.58    122.70 o 
  -1   4   4     2629.44     2972.57     58.19 o 
   0   4   4      270.56      326.50     12.09 o 
   1   4   4     7749.64     8481.52    133.06 o 
   2   4   4      995.76     1063.84     15.97 o 
   3   4   4     7107.50     7083.88     83.26 o 
   4   4   4     1003.16     1040.44     18.15 o 
   6   4   4      723.48      730.83     21.81 o 
   7   4   4      509.31      503.56     22.35 o 
   8   4   4        0.23       -7.59     19.53 o 
   9   4   4        4.15       -3.41     13.92 o 
  -9   5   4        5.78       -2.09     13.83 o 
  -8   5   4       52.31       66.18     12.34 o 
  -7   5   4      510.53      553.12     20.06 o 
  -6   5   4      203.35      225.85     13.29 o 
  -5   5   4       88.03       85.47      7.44 o 
  -4   5   4        0.66        0.13      4.20 o 
  -3   5   4      167.20      146.77      6.09 o 
  -2   5   4     1488.90     1381.87     18.38 o 
  -1   5   4     1091.98     1062.35     15.06 o 
   0   5   4     2174.27     2088.15     25.96 o 
   1   5   4     8740.64     9573.16    104.80 o 
   2   5   4     3051.06     3056.07     38.88 o 
   3   5   4       96.90      114.64      6.37 o 
   4   5   4       72.82      101.52      7.31 o 
   5   5   4      419.83      376.19     25.33 o 
   6   5   4      112.16      104.93      8.93 o 
   7   5   4     1277.84     1265.36     66.53 o 
   8   5   4      334.46      316.16     27.25 o 
   9   5   4       86.92       73.74     24.20 o 
  -9   6   4       77.63       58.35     18.14 o 
  -8   6   4       39.28       64.47     42.41 o 
  -7   6   4        2.38       35.52     16.74 o 
  -6   6   4      100.33      100.02     17.00 o 
  -5   6   4      246.37      217.75     12.54 o 
  -4   6   4      725.35      712.85     33.66 o 
  -3   6   4       18.81       22.53      5.23 o 
  -2   6   4     2004.03     2076.37     26.52 o 
  -1   6   4        1.86        3.09      4.53 o 
   0   6   4      388.63      393.98      9.24 o 
   1   6   4      291.18      288.62      8.48 o 
   2   6   4     3618.03     3633.77     40.49 o 
   3   6   4      317.50      281.08      8.81 o 
   4   6   4     2149.06     1984.81     28.77 o 
   5   6   4       97.90       92.82      8.17 o 
   6   6   4     1037.42      888.09     57.47 o 
   7   6   4       72.45       76.35     19.56 o 
   8   6   4       32.11       64.96     23.11 o 
   9   6   4       39.28        9.73     22.15 o 
  -8   7   4      196.59      212.95     26.12 o 
  -7   7   4      436.87      419.32     59.75 o 
  -6   7   4       36.09       52.47     17.20 o 
  -5   7   4       55.03       39.69      7.77 o 
  -4   7   4      291.90      265.84     12.53 o 
  -3   7   4      196.42      178.46      8.45 o 
  -2   7   4       80.88      108.05      7.12 o 
  -1   7   4     1818.75     1642.92     22.76 o 
   0   7   4     1690.34     1813.12     24.48 o 
   1   7   4      821.44      719.39     15.32 o 
   2   7   4      177.37      201.94      7.81 o 
   3   7   4      888.40      828.27     16.62 o 
   4   7   4        2.15        7.02      7.37 o 
   5   7   4      360.58      413.23     15.50 o 
   6   7   4       22.81       11.08     10.08 o 
   7   7   4      312.90      273.52     32.28 o 
   8   7   4       23.83       15.91     21.57 o 
  -8   8   4       52.81       64.39     22.90 o 
  -7   8   4       91.67      124.41     35.00 o 
  -6   8   4       38.66       38.74     26.42 o 
  -5   8   4       90.45       93.85     12.59 o 
  -4   8   4      341.67      359.50     14.53 o 
  -3   8   4       35.89       52.33      7.28 o 
  -2   8   4      303.75      324.14     10.28 o 
  -1   8   4        2.03       -1.39      6.10 o 
   0   8   4      105.93      132.20      7.81 o 
   1   8   4     3144.71     3137.02     41.92 o 
   2   8   4      343.63      356.31     19.42 o 
   3   8   4       92.16       89.85      8.55 o 
   4   8   4      754.76      729.15     18.36 o 
   5   8   4      548.22      555.92     17.19 o 
   6   8   4      195.37      209.88     21.14 o 
   7   8   4       57.66       37.84     20.79 o 
   8   8   4       24.32       11.94     24.16 o 
  -7   9   4       35.58       66.66     35.86 o 
  -6   9   4      117.81      150.96     35.07 o 
  -5   9   4       70.21       60.79     13.47 o 
  -4   9   4      373.44      314.91     14.18 o 
  -3   9   4      129.21      114.05     11.00 o 
  -2   9   4      824.19      758.41     17.16 o 
  -1   9   4      117.96      155.46      9.80 o 
   0   9   4     1143.66     1094.29     20.98 o 
   1   9   4      992.32      898.83     20.54 o 
   2   9   4      599.57      563.41     16.71 o 
   3   9   4        2.26       -3.84      9.16 o 
   4   9   4       24.12       24.52     10.74 o 
   5   9   4       10.12       -8.22     11.03 o 
   6   9   4      101.84      146.45     18.72 o 
   7   9   4        0.57      -25.63     33.63 o 
  -6  10   4       25.37       47.72     34.81 o 
  -5  10   4       84.44       74.76     15.08 o 
  -4  10   4       74.59       68.91     14.93 o 
  -3  10   4      230.67      254.31     12.38 o 
  -2  10   4       31.44       31.95      9.47 o 
  -1  10   4       95.19       94.38     11.26 o 
   0  10   4        0.01        6.17      9.74 o 
   1  10   4      730.18      737.09     20.07 o 
   2  10   4       19.30       17.17     10.12 o 
   3  10   4      148.58      161.33     12.88 o 
   4  10   4        0.57      -10.27     15.11 o 
   5  10   4      360.66      333.81     22.56 o 
   6  10   4       15.60       11.97     17.36 o 
  -5  11   4        3.18        4.72     15.30 o 
  -4  11   4       14.85      -19.49     14.18 o 
  -3  11   4       52.23       47.79     12.79 o 
  -2  11   4       24.98       35.95     13.85 o 
  -1  11   4      207.02      227.06     16.75 o 
   0  11   4       99.53       99.21     18.74 o 
   1  11   4      445.82      441.59     20.94 o 
   2  11   4       79.67      105.91     15.64 o 
   3  11   4       51.14       61.11     16.31 o 
   4  11   4       12.00       32.05     22.17 o 
   5  11   4      101.22      147.72     24.33 o 
  -4  12   4       50.74       46.48     17.18 o 
  -3  12   4       37.96       43.47     16.64 o 
  -2  12   4      287.75      342.29     21.21 o 
  -1  12   4       53.26       46.19     15.87 o 
   0  12   4       10.01       10.94     15.52 o 
   1  12   4        4.20       -7.01     15.26 o 
   2  12   4      200.85      200.07     21.06 o 
   3  12   4       17.49       36.25     17.39 o 
   4  12   4      243.99      256.68     27.35 o 
  -1  13   4      303.76      292.65     21.74 o 
   0  13   4       40.11       19.29     17.81 o 
   1  13   4       42.80       33.61     18.70 o 
  -9   0   5      200.80      159.20     18.58 o 
  -7   0   5      366.87      323.68     29.23 o 
  -5   0   5     1559.82     1595.27     35.52 o 
  -3   0   5     8129.94     8924.82    195.31 o 
  -1   0   5    71338.58    63817.93   1744.99 o 
   1   0   5    63888.79    61604.13   1396.95 o 
   3   0   5       58.87       24.62      4.77 o 
   5   0   5     1214.68      974.49     26.14 o 
   7   0   5     1279.14     1283.33     34.42 o 
   9   0   5      251.31      222.68     33.63 o 
 -10   1   5       23.42       39.96     14.61 o 
  -9   1   5       99.25       94.89     13.57 o 
  -8   1   5        1.65       13.16     11.65 o 
  -7   1   5       21.28       23.05      8.13 o 
  -6   1   5      513.22      507.51     13.72 o 
  -5   1   5     1887.89     1945.54     33.23 o 
  -4   1   5     7532.50     8153.20    111.21 o 
  -3   1   5      730.80      813.95     12.32 o 
  -2   1   5     1141.25     1264.58     19.89 o 
  -1   1   5     2080.42     2345.27     35.24 o 
   0   1   5      637.17      887.55     16.88 o 
   1   1   5     9776.40    10947.25    177.45 o 
   2   1   5     9583.15     9756.53    225.13 o 
   3   1   5      994.23      928.11     21.06 o 
   4   1   5     3292.27     3241.50     38.23 o 
   5   1   5      559.72      582.38     16.93 o 
   6   1   5      446.25      447.16     10.24 o 
   7   1   5      118.81      121.47     10.57 o 
   8   1   5       66.67       42.45     13.58 o 
   9   1   5      249.96      279.39     49.23 o 
  10   1   5       39.32       58.89     22.75 o 
 -10   2   5        1.80        5.56     15.51 o 
  -9   2   5        8.11        3.08     12.10 o 
  -8   2   5      231.67      213.11     26.05 o 
  -7   2   5       65.91       68.09      8.84 o 
  -6   2   5       71.42       85.71     11.01 o 
  -5   2   5       84.84      101.42      4.82 o 
  -4   2   5     2433.87     2448.11     27.39 o 
  -3   2   5     1115.12     1079.16     16.46 o 
  -2   2   5     7219.97     7876.78     95.22 o 
  -1   2   5      685.03      703.66     11.57 o 
   0   2   5    22622.42    24932.55    350.32 o 
   1   2   5    13540.58    15022.71    271.10 o 
   2   2   5      195.11      207.67      8.69 o 
   3   2   5       18.50       18.70      4.21 o 
   4   2   5      242.78      205.09      9.92 o 
   5   2   5      777.82      698.19     12.59 o 
   6   2   5     1396.68     1391.36     20.59 o 
   7   2   5      340.98      349.90     16.18 o 
   8   2   5      526.23      541.11     20.79 o 
   9   2   5       74.36       56.68     17.17 o 
  10   2   5        0.47        4.65     17.39 o 
 -10   3   5        0.18       -0.82     14.06 o 
  -9   3   5       58.67       70.63     13.78 o 
  -8   3   5        2.06       -9.46     10.82 o 
  -7   3   5      397.73      388.92     23.48 o 
  -6   3   5     1346.51     1377.95     33.85 o 
  -5   3   5     3030.52     2926.26     41.00 o 
  -4   3   5       79.62       72.99      5.41 o 
  -3   3   5     2188.11     2249.45     39.26 o 
  -2   3   5      261.67      373.16     12.25 o 
  -1   3   5      660.24      641.82     19.95 o 
   0   3   5      188.98      176.51      8.02 o 
   1   3   5      409.47      277.14     11.88 o 
   2   3   5        0.68       -5.23      3.99 o 
   3   3   5     8988.33     9154.98    126.80 o 
   4   3   5      176.59      199.50      7.16 o 
   5   3   5     1658.98     1588.41     25.95 o 
   6   3   5      190.30      198.50      8.29 o 
   7   3   5      218.47      196.80     24.44 o 
   8   3   5      289.61      291.30     20.76 o 
   9   3   5        3.20       10.22     13.72 o 
  10   3   5        4.47        0.30     17.19 o 
 -10   4   5       38.48       68.59     21.11 o 
  -9   4   5        2.32       -8.18     14.26 o 
  -8   4   5       96.13      100.18     13.08 o 
  -7   4   5       52.77       40.90     12.17 o 
  -6   4   5        3.13       -8.72      9.31 o 
  -5   4   5       68.69       61.32     10.12 o 
  -4   4   5     1630.64     1702.25     25.99 o 
  -3   4   5     1781.84     2070.89     33.03 o 
  -2   4   5     1645.45     1394.12     26.22 o 
  -1   4   5      208.07      213.59     12.39 o 
   0   4   5     5449.78     5789.78     91.96 o 
   1   4   5      596.12      769.55     15.06 o 
   2   4   5     1054.65     1090.77     16.57 o 
   3   4   5       75.50      128.29      6.85 o 
   4   4   5      212.78      222.42      8.48 o 
   5   4   5      247.21      257.45     14.38 o 
   6   4   5      123.60      134.71      9.43 o 
   7   4   5       26.41       42.50     16.95 o 
   8   4   5      226.86      248.18     26.85 o 
   9   4   5        0.91        1.27     16.26 o 
  -9   5   5      261.47      235.05     17.21 o 
  -8   5   5       89.03      102.59     15.12 o 
  -7   5   5       43.07       42.96     12.12 o 
  -6   5   5     1006.09     1053.30     25.88 o 
  -5   5   5     2180.03     2048.66     31.71 o 
  -4   5   5      590.45      553.94      9.70 o 
  -3   5   5      394.11      319.43     17.78 o 
  -2   5   5       69.18       81.29      4.89 o 
  -1   5   5       63.80      130.69      5.43 o 
   0   5   5      511.17      435.54      9.38 o 
   1   5   5      620.77      496.77     10.47 o 
   2   5   5     2269.80     2107.10     26.38 o 
   3   5   5     1446.98     1590.26     23.08 o 
   4   5   5     1767.23     1735.81     27.42 o 
   5   5   5      184.91      184.31      9.61 o 
   6   5   5      181.58      178.50     13.87 o 
   7   5   5      289.94      303.73     31.01 o 
   8   5   5       43.54       43.27     20.77 o 
   9   5   5       16.02       33.27     25.79 o 
  -9   6   5      155.38      175.43     21.16 o 
  -8   6   5        9.39       10.91     16.71 o 
  -7   6   5       37.14       38.02     15.23 o 
  -6   6   5       25.87       27.22     14.24 o 
  -5   6   5       10.47        2.47      7.42 o 
  -4   6   5      445.57      376.77     10.08 o 
  -3   6   5     1553.50     1507.99     28.83 o 
  -2   6   5       45.32       46.43      5.55 o 
  -1   6   5     4419.93     4516.93     51.67 o 
   0   6   5       17.43        4.17      4.90 o 
   1   6   5      636.74      595.98     11.63 o 
   2   6   5        8.35       24.74      4.91 o 
   3   6   5       36.48       41.27      5.89 o 
   4   6   5      284.73      288.57     11.25 o 
   5   6   5      110.77      115.11      9.07 o 
   6   6   5       39.12       25.95      6.12 o 
   7   6   5     1014.02     1055.58     40.88 o 
   8   6   5       22.19       41.93     20.85 o 
   9   6   5      104.23      120.53     25.09 o 
  -8   7   5       18.29       24.76     20.89 o 
  -7   7   5        2.53        2.63     17.25 o 
  -6   7   5      865.26      747.07     32.15 o 
  -5   7   5      320.38      340.89     23.59 o 
  -4   7   5      763.99      726.06     17.11 o 
  -3   7   5       86.86      114.66      8.34 o 
  -2   7   5      248.97      260.78      8.86 o 
  -1   7   5      103.24      134.72      7.04 o 
   0   7   5      683.33      655.83     13.71 o 
   1   7   5      226.78      216.52      8.50 o 
   2   7   5     1373.52     1319.97     19.80 o 
   3   7   5     1142.06     1069.95     18.08 o 
   4   7   5     2304.97     2137.26     31.62 o 
   5   7   5       13.83       11.67      8.00 o 
   6   7   5        3.55       -8.52      8.52 o 
   7   7   5        0.78      -14.84     17.49 o 
   8   7   5        1.95      -12.22     22.72 o 
  -8   8   5      328.07      421.03     82.63 o 
  -7   8   5       24.40       -1.25     30.22 o 
  -6   8   5      130.93      114.32     29.69 o 
  -5   8   5      213.14      197.89     16.52 o 
  -4   8   5       64.65       51.04      7.62 o 
  -3   8   5      856.44      821.89     16.08 o 
  -2   8   5     1339.89     1239.30     21.49 o 
  -1   8   5     1335.37     1272.22     20.08 o 
   0   8   5     3004.53     2892.85     39.15 o 
   1   8   5      293.66      294.71     10.50 o 
   2   8   5      621.06      587.89     14.65 o 
   3   8   5       11.81        9.93      7.48 o 
   4   8   5       10.27       16.31      8.50 o 
   5   8   5       57.20       75.37     10.26 o 
   6   8   5      280.76      329.52     15.99 o 
   7   8   5      221.02      245.61     26.07 o 
   8   8   5       29.12       -1.90     24.36 o 
  -7   9   5       34.21       50.97     22.62 o 
  -6   9   5        2.03      -16.52     22.19 o 
  -5   9   5      885.49      805.52     25.31 o 
  -4   9   5        0.62       11.07      8.56 o 
  -3   9   5      244.99      268.14     11.72 o 
  -2   9   5       22.19       15.03      8.71 o 
  -1   9   5      129.59      141.14      9.51 o 
   0   9   5      156.72      128.84     10.29 o 
   1   9   5      472.41      498.55     15.39 o 
   2   9   5       44.49       61.22     10.02 o 
   3   9   5     1812.17     1748.83     31.73 o 
   4   9   5       99.64       81.76     12.08 o 
   5   9   5       86.86       61.14     12.62 o 
   6   9   5      111.74      102.25     15.61 o 
   7   9   5        6.53       13.77     35.20 o 
  -6  10   5       40.18       78.99     34.22 o 
  -5  10   5       53.85       26.92     18.75 o 
  -4  10   5        7.22        6.20     10.75 o 
  -3  10   5        0.31        3.79     10.54 o 
  -2  10   5     1048.26     1038.07     21.78 o 
  -1  10   5        4.14      -11.97     10.40 o 
   0  10   5     1323.42     1264.81     39.22 o 
   1  10   5      209.98      222.58     12.90 o 
   2  10   5        8.11        1.05      9.80 o 
   3  10   5      192.18      194.78     13.41 o 
   4  10   5       63.19       37.28     15.16 o 
   5  10   5        1.25      -14.39     25.58 o 
   6  10   5      244.89      311.68     23.62 o 
  -5  11   5       56.09       99.14     19.22 o 
  -4  11   5       97.18      119.87     16.76 o 
  -3  11   5       70.72       64.49     13.53 o 
  -2  11   5      206.64      203.22     16.38 o 
  -1  11   5       53.41       52.13     19.09 o 
   0  11   5       99.35       95.19     17.45 o 
   1  11   5       77.98       99.76     15.32 o 
   2  11   5      119.48      157.18     17.45 o 
   3  11   5      209.00      192.39     17.33 o 
   4  11   5      164.58      188.05     21.28 o 
   5  11   5       64.82       57.05     25.39 o 
  -4  12   5        4.46      -19.70     18.51 o 
  -3  12   5      127.37      146.23     18.62 o 
  -2  12   5      175.88      186.66     18.95 o 
  -1  12   5      108.79      103.88     17.29 o 
   0  12   5        1.09       -1.35     15.57 o 
   1  12   5      558.63      501.32     27.30 o 
   2  12   5       15.51       -1.20     16.00 o 
   3  12   5        0.57       -3.07     16.23 o 
   4  12   5        1.49      -22.72     18.20 o 
   0  13   5       55.99       61.31     18.96 o 
 -10   0   6      143.51      143.12     25.78 o 
  -8   0   6       36.38       58.04     14.04 o 
  -6   0   6      898.87      794.00     24.11 o 
  -4   0   6     2868.46     3118.62     59.66 o 
  -2   0   6        3.43       52.13      5.40 o 
   0   0   6     2451.19     3882.03     92.01 o 
   2   0   6     2437.60     2402.82     86.13 o 
   4   0   6      320.04      281.59     11.85 o 
   6   0   6       48.12       70.90      9.07 o 
   8   0   6      272.31      235.23     41.36 o 
  10   0   6      168.57      185.57     38.48 o 
 -10   1   6        2.47       -5.52     14.94 o 
  -9   1   6      180.12      193.87     15.36 o 
  -8   1   6       12.37       16.59      9.31 o 
  -7   1   6       51.13       22.80      8.21 o 
  -6   1   6      141.02      153.56      8.90 o 
  -5   1   6        7.26        8.01      5.61 o 
  -4   1   6      207.25      231.69      8.13 o 
  -3   1   6     7765.74     8488.09    110.39 o 
  -2   1   6      456.59      507.68      8.74 o 
  -1   1   6       90.51       57.85      3.41 o 
   0   1   6      546.56      705.58     12.72 o 
   1   1   6     1473.31     1852.00     47.35 o 
   2   1   6     1027.64     1050.77     30.29 o 
   3   1   6       84.61      204.69      5.95 o 
   4   1   6       37.00       86.76      6.01 o 
   5   1   6     2604.15     2602.97     30.41 o 
   6   1   6     2256.86     2139.25     26.58 o 
   7   1   6      837.52      824.20     23.78 o 
   8   1   6       29.47       16.29     13.64 o 
   9   1   6       93.51       91.86     20.65 o 
  10   1   6      119.44       92.79     27.60 o 
 -10   2   6        1.45       15.32     14.43 o 
  -9   2   6        2.80       10.26     12.42 o 
  -8   2   6      121.43      122.28     12.76 o 
  -7   2   6      772.02      778.59     21.72 o 
  -6   2   6     1303.27     1277.46     28.42 o 
  -5   2   6      527.96      524.13     11.35 o 
  -4   2   6     1039.65     1010.76     12.94 o 
  -3   2   6     1898.80     1914.27     23.31 o 
  -2   2   6      390.59      509.32      9.39 o 
  -1   2   6      517.01      339.91      7.29 o 
   0   2   6     6061.57     6281.56    115.47 o 
   1   2   6     4278.74     4225.54     79.93 o 
   2   2   6     5089.97     5390.18     85.30 o 
   3   2   6     6568.26     6938.65     87.90 o 
   4   2   6        9.36        8.39      3.71 o 
   5   2   6        7.69       10.51      3.75 o 
   6   2   6       21.69       19.21      5.79 o 
   7   2   6       22.38       19.13     21.97 o 
   8   2   6       37.44       57.14     18.03 o 
   9   2   6      262.95      334.80     56.06 o 
  10   2   6       83.13      122.75     26.06 o 
 -10   3   6      341.01      317.22     19.36 o 
  -9   3   6       27.98       28.59     13.05 o 
  -8   3   6      158.04      156.38     13.37 o 
  -7   3   6        0.48        1.43      9.94 o 
  -6   3   6      486.65      472.90     16.69 o 
  -5   3   6     1105.39     1092.36     21.75 o 
  -4   3   6     1765.67     1783.67     26.48 o 
  -3   3   6      291.46      260.68      7.53 o 
  -2   3   6     4396.84     4307.45     70.71 o 
  -1   3   6      213.38      231.33      8.27 o 
   0   3   6     3755.36     4101.06     98.13 o 
   1   3   6      290.83      295.89      8.44 o 
   2   3   6      157.32      270.08      8.59 o 
   3   3   6       85.72       63.06      4.55 o 
   4   3   6     3755.70     3597.81     41.84 o 
   5   3   6      299.65      279.58     19.87 o 
   6   3   6      699.68      689.09     14.89 o 
   7   3   6      313.67      328.20     29.99 o 
   8   3   6      199.66      208.34     18.64 o 
   9   3   6        5.01       -6.63     17.83 o 
  10   3   6       26.19       32.38     18.88 o 
  -9   4   6      103.30      114.15     15.06 o 
  -8   4   6        0.35       14.42     11.57 o 
  -7   4   6      725.22      748.23     23.64 o 
  -6   4   6      572.16      587.34     18.97 o 
  -5   4   6     2553.81     2515.13     40.31 o 
  -4   4   6     1619.09     1648.85     25.51 o 
  -3   4   6      280.19      313.65     10.01 o 
  -2   4   6        4.58        3.01      4.88 o 
  -1   4   6      889.63      751.82     16.96 o 
   0   4   6        6.95       12.62      4.37 o 
   1   4   6     9857.71    10312.31    119.19 o 
   2   4   6     1227.60     1275.27     17.47 o 
   3   4   6     3921.08     3773.19     46.73 o 
   4   4   6      232.66      272.63      8.76 o 
   5   4   6       20.90       25.10      7.05 o 
   6   4   6      338.90      335.77     18.71 o 
   7   4   6      217.00      258.27     22.74 o 
   8   4   6       50.88       41.43     20.27 o 
   9   4   6      338.40      399.23     26.61 o 
  -9   5   6      158.90      166.14     16.40 o 
  -8   5   6        1.07       -0.44     12.83 o 
  -7   5   6      146.45      178.72     15.02 o 
  -6   5   6      607.96      602.84     20.24 o 
  -5   5   6       11.98       12.67      7.73 o 
  -4   5   6      604.04      534.54     10.20 o 
  -3   5   6     1052.59      962.13     16.49 o 
  -2   5   6      698.94      601.17     10.69 o 
  -1   5   6     5250.42     5734.33     64.28 o 
   0   5   6     1381.94     1237.94     18.28 o 
   1   5   6       36.03       30.34      4.78 o 
   2   5   6       20.51       29.06      4.72 o 
   3   5   6      446.57      391.64     10.24 o 
   4   5   6      236.11      242.71      9.11 o 
   5   5   6     1530.83     1532.88     26.22 o 
   6   5   6      799.59      695.75     42.02 o 
   7   5   6       18.56      -20.65     17.43 o 
   8   5   6      111.14      139.88     36.74 o 
   9   5   6       10.92      -30.37     26.91 o 
  -9   6   6        5.21        7.39     15.77 o 
  -8   6   6       19.60       38.21     16.73 o 
  -7   6   6       90.51       93.56     17.58 o 
  -6   6   6      706.09      706.62     24.17 o 
  -5   6   6       25.80       31.55     10.83 o 
  -4   6   6      954.71     1022.37     20.67 o 
  -3   6   6       26.06       22.39      4.97 o 
  -2   6   6      110.41      113.81     10.04 o 
  -1   6   6       71.95       40.90      5.65 o 
   0   6   6     1512.89     1362.24     19.96 o 
   1   6   6      458.12      424.87     10.05 o 
   2   6   6     5601.23     5532.35     62.69 o 
   3   6   6      561.31      519.54     11.66 o 
   4   6   6      583.51      559.41     14.57 o 
   5   6   6        6.60        0.64      7.92 o 
   6   6   6       70.95       52.19      9.31 o 
   7   6   6       22.97       27.85     18.23 o 
   8   6   6      240.18      282.12     51.46 o 
   9   6   6       14.46       25.01     25.44 o 
  -8   7   6        9.38       37.65     28.29 o 
  -7   7   6       81.50      110.94     37.69 o 
  -6   7   6       16.77       39.48     16.95 o 
  -5   7   6        3.62       -3.94     11.39 o 
  -4   7   6        9.73       -2.28      5.63 o 
  -3   7   6      854.61      775.34     15.68 o 
  -2   7   6      292.40      300.33     11.27 o 
  -1   7   6     2344.44     2148.25     30.09 o 
   0   7   6        9.04       19.14      6.08 o 
   1   7   6      925.92      816.60     15.94 o 
   2   7   6       40.00       56.43      6.11 o 
   3   7   6      175.96      214.30      8.60 o 
   4   7   6       34.11       26.90      7.40 o 
   5   7   6      531.28      566.33     15.16 o 
   6   7   6       20.25       27.78      9.11 o 
   7   7   6      122.62      139.73     42.15 o 
   8   7   6        0.45      -27.66     22.51 o 
  -8   8   6        5.89       14.55     33.76 o 
  -7   8   6       72.66       82.79     33.82 o 
  -6   8   6      170.79      157.41     22.06 o 
  -5   8   6      179.64      154.14     30.15 o 
  -4   8   6       96.92       94.76      8.13 o 
  -3   8   6      425.43      351.64     10.95 o 
  -2   8   6        4.33       -3.75      7.04 o 
  -1   8   6        6.90        7.14      7.03 o 
   0   8   6      376.47      349.34     11.36 o 
   1   8   6      548.70      569.70     16.68 o 
   2   8   6      548.71      528.03     13.97 o 
   3   8   6      564.90      577.95     14.94 o 
   4   8   6      317.69      336.02     13.07 o 
   5   8   6       65.27       72.52     10.38 o 
   6   8   6        3.25      -11.98     11.53 o 
   7   8   6        2.85       42.49     21.53 o 
   8   8   6       18.17       61.96     36.87 o 
  -7   9   6        8.89       18.08     28.38 o 
  -6   9   6        6.65       -2.22     20.58 o 
  -5   9   6        4.64        8.44     15.34 o 
  -4   9   6      146.77      160.41      9.79 o 
  -3   9   6       89.37       74.83      8.77 o 
  -2   9   6      975.23      920.61     19.18 o 
  -1   9   6      112.23       89.04      9.80 o 
   0   9   6      255.56      249.34     11.66 o 
   1   9   6        7.71       32.69      8.17 o 
   2   9   6       89.49       50.84      8.81 o 
   3   9   6       55.40       74.41      9.55 o 
   4   9   6      314.58      357.32     14.38 o 
   5   9   6       45.04       50.51     11.12 o 
   6   9   6      199.10      232.06     17.85 o 
   7   9   6       29.03       22.96     34.91 o 
  -6  10   6        2.59      -17.31     33.89 o 
  -5  10   6      184.16      259.51     27.79 o 
  -4  10   6       48.95       58.54     10.56 o 
  -3  10   6       14.45       13.07     10.64 o 
  -2  10   6       43.45       43.35     10.81 o 
  -1  10   6      221.04      228.07     14.31 o 
   0  10   6      124.22      126.54     12.52 o 
   1  10   6      161.33      161.59     12.19 o 
   2  10   6      151.46      163.27     12.59 o 
   3  10   6      241.94      229.84     14.58 o 
   4  10   6       34.18       32.46     16.23 o 
   5  10   6       52.05       56.45     17.49 o 
   6  10   6       38.30       11.58     18.65 o 
  -5  11   6       15.98       17.20     23.73 o 
  -4  11   6       42.91       39.25     17.59 o 
  -3  11   6      188.48      169.16     16.36 o 
  -2  11   6      323.22      367.15     25.46 o 
  -1  11   6      124.55      121.79     19.30 o 
   0  11   6       46.14       43.57     16.98 o 
   1  11   6       69.56       93.57     18.21 o 
   2  11   6       32.21       34.24     15.29 o 
   3  11   6       46.12       38.36     15.94 o 
   4  11   6      226.13      218.59     21.28 o 
   5  11   6      345.53      424.82     26.47 o 
  -4  12   6      269.91      277.91     24.79 o 
  -3  12   6       46.50       48.45     16.84 o 
  -2  12   6        0.71        7.30     15.46 o 
  -1  12   6       59.63       51.52     17.12 o 
   0  12   6        3.43      -12.62     26.09 o 
   1  12   6       18.73       15.38     18.80 o 
   2  12   6      272.57      249.33     24.70 o 
   3  12   6       29.66       59.58     17.91 o 
  -9   0   7      135.90      174.70     51.72 o 
  -7   0   7       73.84       65.15     12.69 o 
  -5   0   7     5479.94     5564.68    129.14 o 
  -3   0   7     3463.73     3336.60     48.28 o 
  -1   0   7    12979.83    14692.49    335.12 o 
   1   0   7    18855.96    19731.97    637.22 o 
   3   0   7     7086.59     6592.08    103.07 o 
   7   0   7      262.37      296.45     34.97 o 
   9   0   7       38.86       34.61     27.14 o 
 -10   1   7      114.47       99.47     18.17 o 
  -9   1   7        1.78        3.96     12.24 o 
  -8   1   7      133.32      151.15     14.72 o 
  -7   1   7      519.40      483.82     14.84 o 
  -6   1   7      494.60      472.91     13.27 o 
  -5   1   7       93.68      121.53     16.61 o 
  -4   1   7      908.18      940.13     17.49 o 
  -3   1   7      168.27      190.92      4.66 o 
  -2   1   7      979.10      917.49     14.17 o 
  -1   1   7     1301.58     1381.83     25.03 o 
   0   1   7     5261.75     5723.41     84.10 o 
   1   1   7       95.94       80.10      8.06 o 
   2   1   7     3433.10     3340.62     64.34 o 
   3   1   7     1228.56     1254.16     19.41 o 
   4   1   7      331.33      387.74      7.93 o 
   5   1   7      199.29      192.52      9.83 o 
   6   1   7      400.80      435.38     10.83 o 
   7   1   7       36.20       40.86     10.63 o 
   8   1   7      210.48      230.96     18.23 o 
   9   1   7        5.21        8.98     15.75 o 
  10   1   7       13.37        3.63     22.11 o 
 -10   2   7        0.70        9.91     14.33 o 
  -9   2   7        3.93       16.96     13.10 o 
  -8   2   7        2.96        8.36     10.96 o 
  -7   2   7      155.30      177.75     12.10 o 
  -6   2   7      597.71      631.02     20.64 o 
  -5   2   7       11.14       13.86      6.28 o 
  -4   2   7     3106.46     3170.84     34.82 o 
  -3   2   7     3344.73     3488.05     40.34 o 
  -2   2   7     4591.14     5040.41     66.92 o 
  -1   2   7     3650.35     4100.92     66.74 o 
   0   2   7      384.44      556.38     12.51 o 
   1   2   7     1580.96     1561.81     33.38 o 
   2   2   7      155.16       84.47     10.39 o 
   3   2   7     3101.50     3080.38     41.60 o 
   4   2   7     3962.80     3830.28     41.88 o 
   5   2   7      843.60      785.43     17.38 o 
   6   2   7      151.69      145.38      7.91 o 
   7   2   7      384.51      417.21     29.90 o 
   8   2   7      114.53       96.83     20.32 o 
   9   2   7       27.53       27.13     17.55 o 
  10   2   7       29.88       14.85     29.63 o 
 -10   3   7        6.71        8.48     14.75 o 
  -9   3   7       55.42       45.87     13.50 o 
  -8   3   7       60.58       57.12     12.03 o 
  -7   3   7       59.91       79.01     10.95 o 
  -6   3   7      641.83      601.56     18.91 o 
  -5   3   7      200.79      164.58     10.85 o 
  -4   3   7       52.62       64.44      4.81 o 
  -3   3   7      114.30      114.44      5.67 o 
  -2   3   7       43.32       84.81      5.47 o 
  -1   3   7     2325.50     2188.55     33.81 o 
   0   3   7      226.73      218.76      8.29 o 
   1   3   7    18638.24    19530.91    264.98 o 
   2   3   7      660.33      724.69     11.62 o 
   3   3   7      915.51      911.29     13.77 o 
   4   3   7      996.10     1096.57     16.42 o 
   5   3   7     1752.99     1741.34     27.76 o 
   6   3   7       56.65       51.44     10.19 o 
   7   3   7      927.70      896.77     36.11 o 
   8   3   7      246.72      245.06     24.94 o 
   9   3   7       32.38       57.12     17.50 o 
  -9   4   7       90.27       95.25     14.05 o 
  -8   4   7       27.67       22.84     12.02 o 
  -7   4   7       45.52       67.29     12.05 o 
  -6   4   7        9.50       14.91     10.24 o 
  -5   4   7      174.05      130.06     13.43 o 
  -4   4   7       44.37       40.75      5.91 o 
  -3   4   7      303.94      343.30      9.52 o 
  -2   4   7     2275.48     2157.33     31.50 o 
  -1   4   7      252.15      300.73     10.59 o 
   0   4   7      545.36      677.24     12.85 o 
   1   4   7     1371.00     1828.21     24.61 o 
   2   4   7       81.78       39.90      4.45 o 
   3   4   7       71.32       68.04      5.68 o 
   4   4   7     2808.72     2672.66     35.55 o 
   5   4   7      198.56      171.96      9.37 o 
   6   4   7     1195.72     1105.20     30.64 o 
   7   4   7       54.31       47.63     17.79 o 
   8   4   7      118.74      142.41     23.08 o 
   9   4   7        2.91      -25.76     17.17 o 
  -9   5   7        5.30        5.45     14.12 o 
  -8   5   7      139.95      154.22     16.54 o 
  -7   5   7       68.22       85.26     20.60 o 
  -6   5   7       47.50       52.92     13.31 o 
  -5   5   7        2.22        3.45      9.04 o 
  -4   5   7      125.31      141.58      6.14 o 
  -3   5   7      360.22      343.93      9.60 o 
  -2   5   7      507.37      474.10     11.56 o 
  -1   5   7     1774.94     1747.89     22.63 o 
   0   5   7     5197.63     5261.12     63.19 o 
   1   5   7     1319.97     1215.45     17.17 o 
   2   5   7      978.21      931.39     14.80 o 
   3   5   7      763.12      682.42     13.55 o 
   4   5   7     2335.82     2327.05     32.31 o 
   5   5   7      200.15      187.61      9.99 o 
   6   5   7      165.10      174.33     12.09 o 
   7   5   7      432.47      418.05     27.44 o 
   8   5   7       44.63       45.82     29.99 o 
   9   5   7        8.84       21.76     29.37 o 
  -9   6   7        0.71      -17.81     16.36 o 
  -8   6   7        4.44        2.90     33.35 o 
  -7   6   7       71.14       55.92     13.64 o 
  -6   6   7      271.04      253.51     17.41 o 
  -5   6   7     1086.12     1105.27     26.43 o 
  -4   6   7        4.56        7.66      5.14 o 
  -3   6   7      795.98      774.98     12.81 o 
  -2   6   7       46.30       27.43      6.19 o 
  -1   6   7      117.71      116.09      6.55 o 
   0   6   7       47.74       74.19      7.22 o 
   1   6   7      120.24      143.02      6.62 o 
   2   6   7      343.01      451.61     10.73 o 
   3   6   7      727.68      683.54     13.66 o 
   4   6   7        1.57        6.47      6.74 o 
   5   6   7     2032.82     2004.77     32.83 o 
   6   6   7       26.16       34.23      9.49 o 
   7   6   7       26.73       55.29     19.24 o 
   8   6   7       49.97       61.94     21.69 o 
   9   6   7       20.63       22.71     31.69 o 
  -8   7   7      334.63      310.75     27.83 o 
  -7   7   7        2.24       -8.93     18.48 o 
  -6   7   7        5.37        2.93     17.37 o 
  -5   7   7        1.95        4.15     13.59 o 
  -4   7   7       96.84       94.06      8.34 o 
  -3   7   7      263.86      228.77      9.90 o 
  -2   7   7     1396.95     1200.19     22.02 o 
  -1   7   7     1516.61     1452.67     22.53 o 
   0   7   7     1678.44     1602.37     24.25 o 
   1   7   7       13.24       16.26      5.54 o 
   2   7   7     2699.94     2455.45     30.09 o 
   3   7   7       56.96       40.04      6.55 o 
   4   7   7        3.54       -4.18      8.01 o 
   5   7   7       55.13       53.83      9.72 o 
   6   7   7       93.58       84.01      9.86 o 
   7   7   7      134.62      151.39     18.73 o 
   8   7   7      155.55      124.86     26.37 o 
  -8   8   7        0.51       46.61     34.55 o 
  -7   8   7       41.40       74.60     33.50 o 
  -6   8   7       19.20       13.29     19.07 o 
  -5   8   7      510.76      464.49     28.61 o 
  -4   8   7      206.70      246.36     10.75 o 
  -3   8   7      260.21      245.09     11.56 o 
  -2   8   7      387.08      389.35     15.20 o 
  -1   8   7       88.46       78.56      8.46 o 
   0   8   7      198.84      225.43     11.23 o 
   1   8   7        5.59        4.78      6.79 o 
   2   8   7      461.57      428.48     12.75 o 
   3   8   7      555.68      562.91     14.03 o 
   4   8   7     1525.75     1458.52     29.52 o 
   5   8   7      473.91      519.43     15.34 o 
   6   8   7       71.68       58.44     12.20 o 
   7   8   7      135.58      157.99     22.28 o 
   8   8   7        2.01       27.92     24.56 o 
  -7   9   7       39.40       29.44     24.35 o 
  -6   9   7       21.17       13.00     19.98 o 
  -5   9   7        6.86        9.95     14.81 o 
  -4   9   7        5.56       13.83      8.62 o 
  -3   9   7      100.34       90.60      9.23 o 
  -2   9   7      114.03      113.83     11.23 o 
  -1   9   7     1395.49     1364.34     25.87 o 
   0   9   7       70.43       69.58      9.68 o 
   1   9   7     1006.93      983.00     25.13 o 
   2   9   7       27.94       19.17      8.28 o 
   3   9   7       55.84       56.72      9.39 o 
   4   9   7      248.14      266.40     13.53 o 
   5   9   7        7.16        6.49     10.62 o 
   6   9   7        0.14      -10.41     13.89 o 
   7   9   7       97.51      109.47     21.31 o 
  -6  10   7       10.57       -7.60     30.94 o 
  -5  10   7        1.70      -21.59     26.78 o 
  -4  10   7      895.78      895.82     27.69 o 
  -3  10   7        1.46       10.28      9.86 o 
  -2  10   7      218.28      229.47     17.83 o 
  -1  10   7       33.35       19.22     11.28 o 
   0  10   7      153.64      147.74     13.37 o 
   1  10   7        7.38       14.90      9.76 o 
   2  10   7        2.68      -10.67     10.04 o 
   3  10   7       26.70       27.68     13.85 o 
   4  10   7     1080.61     1116.67     37.99 o 
   5  10   7        0.44        8.73     17.12 o 
   6  10   7       63.29       79.16     19.23 o 
  -5  11   7       85.14      120.73     26.11 o 
  -4  11   7        3.78        0.53     14.82 o 
  -3  11   7        2.19       -5.71     13.32 o 
  -2  11   7       48.68       48.01     14.21 o 
  -1  11   7       80.74       61.50     18.34 o 
   0  11   7      247.58      273.80     21.62 o 
   1  11   7      470.47      472.86     25.26 o 
   2  11   7       29.77       16.33     14.24 o 
   3  11   7      148.96      131.07     17.88 o 
   4  11   7      109.26       87.34     21.05 o 
   5  11   7       22.30        7.73     18.87 o 
  -3  12   7      133.42      149.04     23.50 o 
  -2  12   7       40.07       42.92     16.39 o 
  -1  12   7       13.69        1.15     16.41 o 
   0  12   7       34.18       25.17     19.25 o 
   1  12   7       26.52       14.26     18.26 o 
   2  12   7       10.51       27.41     21.25 o 
   3  12   7       71.90       75.01     18.55 o 
 -10   0   8       66.22       91.64     45.30 o 
  -8   0   8      378.71      393.17     21.10 o 
  -6   0   8        8.89        2.63      9.71 o 
  -4   0   8        2.35       -6.80      6.78 o 
  -2   0   8     1044.10      784.34     18.96 o 
   0   0   8    17177.48    17531.50    566.88 o 
   2   0   8      795.00     1274.57     52.64 o 
   4   0   8     1317.35     1647.86     27.42 o 
   6   0   8     2381.67     2144.48     50.74 o 
   8   0   8      655.31      668.31     32.72 o 
  10   0   8      253.19      226.08     39.85 o 
 -10   1   8        6.86       21.09     16.72 o 
  -9   1   8        9.56        3.52     12.13 o 
  -8   1   8       76.45       53.65     11.56 o 
  -7   1   8      591.72      578.22     18.17 o 
  -6   1   8      393.29      445.18     13.15 o 
  -5   1   8     1468.14     1436.88     23.56 o 
  -4   1   8      264.39      307.83      9.55 o 
  -3   1   8       57.46       42.93      3.10 o 
  -2   1   8     2594.61     3262.37     44.19 o 
  -1   1   8     4895.94     5795.27     95.62 o 
   0   1   8      121.04      214.24      7.42 o 
   1   1   8     4147.01     4149.43    100.21 o 
   2   1   8      835.87      723.63     19.41 o 
   3   1   8     4733.50     4535.78     54.79 o 
   4   1   8     2032.25     2079.94     23.47 o 
   5   1   8     3342.21     3195.08     38.14 o 
   6   1   8      251.43      196.90      8.36 o 
   7   1   8      372.55      344.87     18.69 o 
   8   1   8       10.64       16.69     12.41 o 
   9   1   8       39.53       42.59     17.69 o 
  10   1   8       18.30       43.35     23.45 o 
 -10   2   8      259.95      311.65     25.56 o 
  -9   2   8      174.16      138.94     15.09 o 
  -8   2   8        2.76       -4.63     10.90 o 
  -7   2   8       43.69       47.83      9.85 o 
  -6   2   8       52.70       55.76      9.14 o 
  -5   2   8      591.00      598.60     23.26 o 
  -4   2   8       14.37        8.34      3.08 o 
  -3   2   8      652.33      777.41     11.56 o 
  -2   2   8     2417.58     2440.51     34.61 o 
  -1   2   8     7531.49     7633.98    118.95 o 
   0   2   8     1243.70     1235.76     25.94 o 
   1   2   8      747.60      715.95     19.19 o 
   2   2   8       23.52       54.38      5.42 o 
   3   2   8      396.85      503.45      9.92 o 
   4   2   8      464.02      544.31      9.57 o 
   5   2   8      816.66      732.04     12.87 o 
   6   2   8      298.49      324.74     11.77 o 
   7   2   8     1197.27     1116.91     38.78 o 
   8   2   8      239.63      327.07     26.98 o 
   9   2   8       83.88      104.45     29.32 o 
  10   2   8        1.59       13.29     23.09 o 
 -10   3   8        0.53       -4.70     14.55 o 
  -9   3   8       11.83       22.73     13.29 o 
  -8   3   8        3.49        0.15     11.53 o 
  -7   3   8       58.67       36.83     10.49 o 
  -6   3   8     1378.92     1379.66     30.56 o 
  -5   3   8       22.20       23.92      8.83 o 
  -4   3   8     1985.11     2040.90     30.00 o 
  -3   3   8       82.35      157.90      7.81 o 
  -2   3   8     2804.94     2880.00     43.47 o 
  -1   3   8       77.25      103.26      8.05 o 
   0   3   8      123.20       56.28      6.37 o 
   1   3   8     4123.56     4779.07     68.24 o 
   2   3   8     4780.61     4635.91     52.26 o 
   3   3   8        8.81       11.00      4.22 o 
   4   3   8      973.52      810.55     13.64 o 
   5   3   8       88.02       89.08      6.86 o 
   6   3   8      921.54      363.74     27.20 o 
   7   3   8      144.54      142.03     19.78 o 
   8   3   8      157.15      159.04     23.80 o 
   9   3   8        7.25      -32.23     21.59 o 
  -9   4   8       19.12       -2.89     13.12 o 
  -8   4   8        1.97       -8.49     12.11 o 
  -7   4   8      373.90      387.96     17.85 o 
  -6   4   8       38.77       29.33     10.59 o 
  -5   4   8      520.10      531.39     17.06 o 
  -4   4   8      391.16      455.86     11.70 o 
  -3   4   8     1252.38     1211.40     21.26 o 
  -2   4   8      601.03      651.50     12.28 o 
  -1   4   8    11513.80    12210.41    168.03 o 
   0   4   8     2411.85     2768.53     38.16 o 
   1   4   8     1497.74     1388.45     18.52 o 
   2   4   8       47.75       42.77      4.76 o 
   3   4   8      145.15      134.52      6.69 o 
   4   4   8      423.55      407.79     15.62 o 
   5   4   8     1525.93     1507.74     23.70 o 
   6   4   8      143.97      134.98     16.92 o 
   7   4   8      595.64      587.64     44.53 o 
   8   4   8       63.86       67.37     21.69 o 
   9   4   8      313.77      341.37     42.67 o 
  -9   5   8       15.90        9.28     14.47 o 
  -8   5   8       61.92       53.70     15.28 o 
  -7   5   8      161.47      204.40     15.97 o 
  -6   5   8      706.53      623.22     20.84 o 
  -5   5   8      528.95      522.27     18.20 o 
  -4   5   8      340.19      306.04      8.52 o 
  -3   5   8     2490.78     2613.53     34.33 o 
  -2   5   8      788.81      804.43     14.31 o 
  -1   5   8       55.22       42.75      5.86 o 
   0   5   8      999.94      975.05     15.79 o 
   1   5   8      288.72      202.45      6.80 o 
   2   5   8     1411.31     1446.10     20.33 o 
   3   5   8     2479.89     2315.40     31.56 o 
   4   5   8      290.17      319.02     10.40 o 
   5   5   8       48.85       60.96      8.76 o 
   6   5   8      150.89      169.67     10.97 o 
   7   5   8       47.36       58.21     17.38 o 
   8   5   8       26.26       23.96     21.53 o 
   9   5   8      269.46      256.32     28.96 o 
  -9   6   8        1.05        2.11     16.30 o 
  -8   6   8      213.70      244.38     18.11 o 
  -7   6   8       27.77       18.88     12.96 o 
  -6   6   8      427.11      420.62     18.04 o 
  -5   6   8       10.88        4.20     10.14 o 
  -4   6   8       17.87       15.29      5.50 o 
  -3   6   8       91.54       66.54      6.22 o 
  -2   6   8     1098.42     1103.24     18.30 o 
  -1   6   8      983.04      918.91     13.95 o 
   0   6   8     2537.89     2417.20     30.08 o 
   1   6   8       44.99       38.18      5.60 o 
   2   6   8      972.19      928.99     15.74 o 
   3   6   8        0.67       -2.63      5.98 o 
   4   6   8      108.23      142.74      8.63 o 
   5   6   8        5.25      -12.57      8.38 o 
   6   6   8     1459.78     1526.42     29.89 o 
   7   6   8      119.89      120.49     17.65 o 
   8   6   8       59.10       71.53     24.73 o 
  -8   7   8        8.72        8.77     20.73 o 
  -7   7   8        2.60      -21.61     18.62 o 
  -6   7   8      137.60      206.69     21.46 o 
  -5   7   8      785.79      740.66     32.94 o 
  -4   7   8       18.44        3.45      6.46 o 
  -3   7   8     1979.73     1739.52     28.66 o 
  -2   7   8       21.77       35.19      7.38 o 
  -1   7   8     1108.59     1018.78     19.82 o 
   0   7   8       17.65        9.83      5.80 o 
   1   7   8      581.71      574.74     11.80 o 
   2   7   8      500.25      449.56     12.09 o 
   3   7   8      240.31      269.40     10.54 o 
   4   7   8       86.25       75.65     10.18 o 
   5   7   8      662.64      635.47     18.19 o 
   6   7   8       11.63      -10.46      9.91 o 
   7   7   8       39.42        9.74     17.10 o 
   8   7   8        8.93      -22.14     20.94 o 
  -8   8   8       21.90      -24.97     32.97 o 
  -7   8   8       28.10       56.98     21.34 o 
  -6   8   8        8.48       14.33     18.85 o 
  -5   8   8      467.55      467.61     29.09 o 
  -4   8   8        6.16       12.57      7.80 o 
  -3   8   8      143.22      146.87     10.26 o 
  -2   8   8      475.23      430.99     13.53 o 
  -1   8   8       11.17        9.51      7.61 o 
   0   8   8      774.06      713.43     15.83 o 
   1   8   8     1964.91     1886.39     28.60 o 
   2   8   8      220.40      191.88      9.41 o 
   3   8   8        3.37       -3.10      6.81 o 
   4   8   8        0.39        2.76      8.59 o 
   5   8   8        1.93        8.48      9.04 o 
   6   8   8      129.90      151.78     13.76 o 
   7   8   8      271.51      315.24     24.16 o 
  -7   9   8       41.33       26.47     24.68 o 
  -6   9   8      304.37      295.05     28.21 o 
  -5   9   8       13.11        6.96     20.66 o 
  -4   9   8       99.74      117.29     10.73 o 
  -3   9   8       32.36       31.64      9.74 o 
  -2   9   8      860.67      801.87     19.75 o 
  -1   9   8       91.88       95.09     10.30 o 
   0   9   8       80.14       65.13     11.14 o 
   1   9   8       32.51       31.35      8.46 o 
   2   9   8      541.14      596.56     15.99 o 
   3   9   8      254.31      276.57     12.46 o 
   4   9   8      369.17      371.26     14.83 o 
   5   9   8       10.99       -4.55     13.18 o 
   6   9   8      418.46      345.90     27.05 o 
   7   9   8       95.37      122.71     24.61 o 
  -6  10   8       70.26       85.74     36.12 o 
  -5  10   8        4.71       34.16     21.81 o 
  -4  10   8      107.80      112.19     12.21 o 
  -3  10   8       58.32       38.43     11.16 o 
  -2  10   8        2.50       -7.89     10.42 o 
  -1  10   8       62.62       51.00     11.66 o 
   0  10   8       11.26       11.00     11.12 o 
   1  10   8      267.24      246.69     15.24 o 
   2  10   8       63.78       82.40     11.32 o 
   3  10   8      184.78      188.63     20.08 o 
   4  10   8       29.54       17.01     15.56 o 
   5  10   8       89.63      123.18     19.83 o 
   6  10   8      176.51      202.83     22.81 o 
  -5  11   8       37.05       -2.50     23.92 o 
  -4  11   8      183.70      243.91     19.06 o 
  -3  11   8       77.18       64.22     18.94 o 
  -2  11   8        1.49      -20.02     13.35 o 
  -1  11   8        2.87       -5.45     16.28 o 
   0  11   8        3.65       -3.52     16.27 o 
   1  11   8        0.80      -18.81     16.15 o 
   2  11   8       32.86       48.79     17.90 o 
   3  11   8      398.62      401.47     38.77 o 
   4  11   8       83.83      122.74     25.83 o 
   5  11   8       10.97        0.10     18.37 o 
  -3  12   8       55.89       31.76     16.77 o 
  -2  12   8       88.58       77.16     17.01 o 
  -1  12   8       23.03       14.93     28.90 o 
   0  12   8      321.20      322.49     25.15 o 
   1  12   8       78.75       51.04     19.89 o 
   2  12   8        5.45      -12.55     19.15 o 
   3  12   8       65.76       80.44     22.02 o 
  -9   0   9        0.15       14.28     22.34 o 
  -7   0   9     1828.89     1706.99     41.77 o 
  -5   0   9      920.84      834.22     23.53 o 
  -3   0   9     3122.64     3333.20     48.94 o 
  -1   0   9    13519.12    14233.99    369.02 o 
   1   0   9     5967.09     5634.27    190.69 o 
   3   0   9    11100.59    11442.60    174.15 o 
   5   0   9      836.57      823.69     18.12 o 
   7   0   9       35.94       55.56     30.71 o 
   9   0   9       22.70       23.01     30.55 o 
 -10   1   9       77.15       85.11     21.48 o 
  -9   1   9       43.82       69.56     15.71 o 
  -8   1   9      321.39      261.32     22.89 o 
  -7   1   9        0.67        4.52      9.79 o 
  -6   1   9      344.35      309.87     14.81 o 
  -5   1   9       16.93       11.01      6.25 o 
  -4   1   9     2064.83     2293.38     27.43 o 
  -3   1   9        6.01        8.67      3.01 o 
  -2   1   9     2487.38     2376.48     36.12 o 
  -1   1   9       83.89       93.68      7.11 o 
   0   1   9     9982.32    10912.95    172.47 o 
   1   1   9        7.68        2.14      6.47 o 
   2   1   9     1170.91     1461.53     27.72 o 
   3   1   9     1111.43     1151.55     16.48 o 
   4   1   9     1298.32     1275.08     17.15 o 
   5   1   9      511.06      455.92     10.36 o 
   6   1   9      257.14      155.46     22.27 o 
   7   1   9      219.40      233.59     14.61 o 
   8   1   9      326.74      372.04     21.32 o 
   9   1   9      183.58      239.79     33.22 o 
  10   1   9      152.83       88.48     26.63 o 
 -10   2   9        0.61        3.83     16.59 o 
  -9   2   9       24.98       17.24     12.99 o 
  -8   2   9       66.72       95.59     12.67 o 
  -7   2   9        8.38        4.12     12.73 o 
  -6   2   9      289.45      327.29     19.86 o 
  -5   2   9      591.83      562.99     17.29 o 
  -4   2   9     1433.67     1424.18     17.63 o 
  -3   2   9      256.31      272.27      6.71 o 
  -2   2   9        4.63       -2.05      3.86 o 
   0   2   9     1726.66     1689.77     27.07 o 
   1   2   9     5260.15     5653.67     90.53 o 
   2   2   9     5903.66     5748.25     68.39 o 
   3   2   9      980.73     1010.79     13.19 o 
   4   2   9     2442.59     2324.67     26.01 o 
   5   2   9     1288.53     1330.10     20.09 o 
   6   2   9      674.41      620.11     36.17 o 
   7   2   9      209.21      186.69     16.37 o 
   8   2   9      246.65      238.60     24.19 o 
   9   2   9      137.18       98.23     19.26 o 
  -9   3   9        7.59       -2.69     13.64 o 
  -8   3   9      217.28      185.44     14.32 o 
  -7   3   9      482.40      479.38     24.67 o 
  -6   3   9       36.77       38.22     11.66 o 
  -5   3   9      136.83      151.70     11.22 o 
  -4   3   9      149.64      165.34     11.04 o 
  -3   3   9     1855.03     1588.66     22.32 o 
  -2   3   9      333.33      384.83      9.80 o 
  -1   3   9     7361.54     7443.70    117.31 o 
   0   3   9     2344.50     2344.14     40.91 o 
   1   3   9     6214.19     6714.14     73.70 o 
   2   3   9      231.96      268.30      7.75 o 
   3   3   9        3.15       -3.00      4.34 o 
   4   3   9      117.00      142.12      7.16 o 
   5   3   9     2053.91     2045.34     27.55 o 
   6   3   9        2.77        1.99      6.56 o 
   7   3   9     1391.20     1337.11     45.06 o 
   8   3   9        1.89        0.58     19.18 o 
   9   3   9      382.39      311.12     31.24 o 
  -9   4   9       12.31       25.44     14.29 o 
  -8   4   9       65.61       60.76     13.28 o 
  -7   4   9        2.22       -1.45     11.05 o 
  -6   4   9      386.18      418.55     21.18 o 
  -5   4   9      722.94      781.54     23.94 o 
  -4   4   9     1022.94     1056.95     18.91 o 
  -3   4   9       71.06       90.46      6.25 o 
  -2   4   9      351.10      442.27     10.11 o 
  -1   4   9     1865.50     2224.56     29.25 o 
   0   4   9     1992.16     1942.62     26.22 o 
   1   4   9      999.10      890.23     13.74 o 
   2   4   9     4571.15     4659.71     56.86 o 
   3   4   9     1111.65     1059.51     16.06 o 
   4   4   9     4581.10     4419.78     55.60 o 
   5   4   9      597.33      570.19     14.33 o 
   6   4   9      319.67      312.09     12.49 o 
   7   4   9        0.18       14.85     10.41 o 
   8   4   9        0.92       13.23     20.44 o 
   9   4   9        9.42       -3.21     23.92 o 
  -9   5   9        2.35       -7.02     13.66 o 
  -8   5   9        3.72       18.04     14.02 o 
  -7   5   9        2.19       10.50     12.26 o 
  -6   5   9      206.17      212.64     15.13 o 
  -5   5   9      403.82      381.30     15.78 o 
  -4   5   9      731.12      667.53     13.96 o 
  -3   5   9      457.36      459.50     10.33 o 
  -2   5   9     1184.48     1114.86     16.79 o 
  -1   5   9     1943.45     1730.56     24.45 o 
   0   5   9     4629.60     4625.30     52.55 o 
   1   5   9     2486.80     2596.80     31.83 o 
   2   5   9      596.15      657.47     12.68 o 
   3   5   9       47.89       52.63      6.63 o 
   4   5   9      722.86      719.78     15.46 o 
   5   5   9      121.09      132.60      9.01 o 
   6   5   9      787.93      807.36     19.62 o 
   7   5   9       33.68       21.44     11.29 o 
   8   5   9     1121.74      947.06     42.00 o 
   9   5   9      171.10      128.92     27.76 o 
  -9   6   9        4.18        9.72     17.17 o 
  -8   6   9        0.44       14.58     15.07 o 
  -7   6   9      246.07      251.47     20.36 o 
  -6   6   9       37.47       32.71     12.50 o 
  -5   6   9       18.08       18.63     10.57 o 
  -4   6   9        1.74        2.91      5.90 o 
  -3   6   9      335.88      329.09     10.20 o 
  -2   6   9       22.01       26.42      6.87 o 
  -1   6   9        4.46       -0.65      5.20 o 
   0   6   9       47.99       64.53      5.66 o 
   1   6   9     4144.17     4297.01     50.09 o 
   2   6   9      178.97      197.85      8.07 o 
   3   6   9     2293.25     2185.01     31.03 o 
   4   6   9      344.33      415.69     15.05 o 
   5   6   9     1017.81      932.21     22.90 o 
   6   6   9       55.43       63.97     10.51 o 
   7   6   9        5.78       -6.56     13.02 o 
   8   6   9        8.51        2.45     21.29 o 
  -8   7   9        9.88       14.15     21.47 o 
  -7   7   9      207.93      216.98     27.37 o 
  -6   7   9       41.46       39.42     17.44 o 
  -5   7   9       94.71      103.65     19.81 o 
  -4   7   9      551.85      509.99     15.79 o 
  -3   7   9      406.72      382.31     12.53 o 
  -2   7   9      969.77      920.60     19.03 o 
  -1   7   9      825.40      773.32     17.52 o 
   0   7   9      619.95      547.73     11.55 o 
   1   7   9      498.77      535.81     12.37 o 
   2   7   9      251.27      251.77      9.21 o 
   3   7   9        6.48       -1.94      6.50 o 
   4   7   9       96.57      130.50      9.45 o 
   5   7   9       43.66       46.57     10.15 o 
   6   7   9      643.54      668.46     19.77 o 
   7   7   9        8.59       17.51     14.14 o 
   8   7   9      250.41      206.27     29.94 o 
  -8   8   9        0.45        9.03     24.73 o 
  -7   8   9       97.93       92.70     23.69 o 
  -6   8   9      174.70      220.29     27.04 o 
  -5   8   9       33.51        6.22     18.42 o 
  -4   8   9      243.66      240.93     11.36 o 
  -3   8   9       45.97       47.36      9.03 o 
  -2   8   9      272.79      234.97     14.01 o 
  -1   8   9      103.12      106.45      9.70 o 
   0   8   9       47.73       45.24      8.49 o 
   1   8   9      318.51      347.51     11.19 o 
   2   8   9     2666.71     2679.25     36.09 o 
   3   8   9     1001.81     1032.19     18.06 o 
   4   8   9       23.24        6.06      8.04 o 
   5   8   9      227.84      234.07     12.74 o 
   6   8   9      297.39      238.89     13.62 o 
   7   8   9        8.34        8.32     15.14 o 
  -7   9   9      156.25      196.28     28.76 o 
  -6   9   9       15.57       15.16     21.65 o 
  -5   9   9       33.66        8.07     21.32 o 
  -4   9   9       10.75       -1.50      8.90 o 
  -3   9   9     1033.60      924.09     21.28 o 
  -2   9   9        4.51       -8.90      8.73 o 
  -1   9   9      488.88      485.15     15.59 o 
   0   9   9      137.20      124.21     10.70 o 
   1   9   9      439.79      426.94     15.18 o 
   2   9   9      114.36       99.77      9.90 o 
   3   9   9        6.22       18.34      9.24 o 
   4   9   9       18.88        5.76     10.30 o 
   5   9   9      294.36      368.33     19.77 o 
   6   9   9        2.67      -15.68     14.50 o 
   7   9   9       70.21       90.90     17.70 o 
  -6  10   9        6.37       42.39     25.55 o 
  -5  10   9        3.64        9.46     23.48 o 
  -4  10   9      134.94      149.91     14.56 o 
  -3  10   9       17.49       19.26     10.99 o 
  -2  10   9        4.87       -4.85     10.84 o 
  -1  10   9       14.10       28.25     19.62 o 
   0  10   9      320.45      342.10     16.92 o 
   1  10   9       71.71       67.50     12.52 o 
   2  10   9     1288.69     1335.34     33.55 o 
   3  10   9        1.11      -16.43     13.43 o 
   4  10   9      150.25      174.64     20.67 o 
   5  10   9       75.52       50.79     19.19 o 
   6  10   9       39.58        0.50     19.30 o 
  -5  11   9       19.76       -0.59     33.76 o 
  -4  11   9       90.83       89.91     16.86 o 
  -3  11   9       70.27       60.11     15.76 o 
  -2  11   9       35.48       23.64     16.71 o 
  -1  11   9      215.83      201.02     21.26 o 
   0  11   9      261.73      253.89     21.51 o 
   1  11   9        4.57      -19.78     15.70 o 
   2  11   9        9.59       -3.39     18.58 o 
   3  11   9       10.68      -22.08     14.72 o 
   4  11   9      519.50      587.05     43.39 o 
   5  11   9       32.85       65.90     19.87 o 
  -3  12   9       46.82      101.27     20.45 o 
  -2  12   9        6.72       14.76     16.91 o 
  -1  12   9       66.15       85.16     21.26 o 
   0  12   9       29.04       34.45     19.63 o 
   1  12   9      283.20      309.38     26.36 o 
   2  12   9        6.15      -16.88     19.98 o 
   3  12   9      135.41      201.14     27.03 o 
 -10   0  10       88.42      100.37     26.24 o 
  -8   0  10       68.93       76.11     21.12 o 
  -6   0  10      130.74      222.17     22.23 o 
  -4   0  10     1142.69     1107.06     35.65 o 
  -2   0  10    23375.43    25095.87    391.67 o 
   0   0  10     1964.55     2448.97     89.15 o 
   2   0  10     6482.47     8165.99    125.62 o 
   4   0  10     5012.27     4682.41     75.92 o 
   6   0  10      868.46      811.98     31.45 o 
   8   0  10      383.16      349.20     35.99 o 
  10   0  10      255.36      347.09     44.97 o 
 -10   1  10       10.97       16.13     17.22 o 
  -9   1  10      245.91      301.19     20.45 o 
  -8   1  10      131.28      146.33     16.46 o 
  -7   1  10       13.82       20.39     15.76 o 
  -6   1  10      275.55      293.07     13.21 o 
  -5   1  10     1860.76     1761.64     39.85 o 
  -4   1  10      900.84      996.85     12.92 o 
  -3   1  10     1041.62     1255.37     16.83 o 
  -2   1  10      118.64      116.29      5.26 o 
  -1   1  10       13.28       11.11      3.95 o 
   0   1  10     3383.91     3366.85     49.80 o 
   1   1  10     6725.44     6290.41    117.34 o 
   2   1  10     6731.58     7127.21     83.78 o 
   3   1  10     4929.17     4852.05     54.91 o 
   4   1  10      480.93      481.18     10.81 o 
   5   1  10      585.77      563.49     12.77 o 
   6   1  10      291.57      276.47     18.98 o 
   7   1  10       71.94       69.84     14.72 o 
   8   1  10       54.44       78.81     13.91 o 
   9   1  10      110.53       66.90     24.03 o 
 -10   2  10       41.41       44.58     17.70 o 
  -9   2  10        6.05       13.56     16.14 o 
  -8   2  10       60.17       73.49     12.49 o 
  -7   2  10        2.57       -4.16      9.80 o 
  -6   2  10      249.18      250.04     15.48 o 
  -5   2  10     1671.51     1639.87     32.66 o 
  -4   2  10      540.92      531.28      9.75 o 
  -3   2  10     2275.96     2355.54     33.28 o 
  -2   2  10      724.37      718.69     12.44 o 
  -1   2  10     7210.34     7855.22    109.56 o 
   0   2  10     1147.26     1386.88     23.28 o 
   1   2  10      802.71     1016.55     21.13 o 
   2   2  10     2449.57     2836.79     43.41 o 
   3   2  10     1139.27     1038.35     14.75 o 
   4   2  10     1178.07     1159.93     16.58 o 
   5   2  10     1028.65      939.65     16.51 o 
   6   2  10      720.26      682.22     15.99 o 
   7   2  10      511.21      451.80     53.88 o 
   8   2  10       82.40      122.45     26.94 o 
   9   2  10       12.81        6.65     18.07 o 
  -9   3  10        0.87      -12.61     14.91 o 
  -8   3  10      270.48      333.08     23.24 o 
  -7   3  10       83.26      107.83     11.97 o 
  -6   3  10      804.29      745.54     26.91 o 
  -5   3  10      948.90      986.77     24.09 o 
  -4   3  10     1492.18     1531.86     24.32 o 
  -3   3  10      113.49       88.16      5.98 o 
  -2   3  10      129.73       99.65      7.36 o 
  -1   3  10       12.01        8.37      6.35 o 
   0   3  10     1623.78     1297.86     19.00 o 
   1   3  10       24.93       12.90      3.99 o 
   2   3  10     4428.61     4217.72     51.90 o 
   3   3  10       12.15       11.59      4.47 o 
   4   3  10     4232.75     4351.65     47.70 o 
   5   3  10        0.42        2.56      5.92 o 
   6   3  10       47.07       40.43      8.21 o 
   7   3  10       19.48        4.62      6.59 o 
   8   3  10      140.68      110.81     33.27 o 
   9   3  10       49.98        3.68     21.96 o 
  -9   4  10       31.19       28.59     14.45 o 
  -8   4  10       11.96       -8.89     12.06 o 
  -7   4  10       84.68      135.24     20.54 o 
  -6   4  10        0.98       11.96     10.71 o 
  -5   4  10       22.80       30.83      9.75 o 
  -4   4  10      312.15      384.63     17.20 o 
  -3   4  10     4851.59     4810.73     55.55 o 
  -2   4  10      560.97      606.60     11.22 o 
  -1   4  10      328.96      264.30      7.80 o 
   0   4  10      746.26      845.46     14.56 o 
   1   4  10      982.90     1190.04     17.03 o 
   2   4  10       41.09       22.35      6.15 o 
   3   4  10      545.29      521.45     10.90 o 
   4   4  10      151.25      209.43      8.20 o 
   5   4  10      442.34      466.22     13.06 o 
   6   4  10       27.25       22.03      8.86 o 
   7   4  10      501.54      486.06     36.22 o 
   8   4  10       61.85       49.43     37.40 o 
   9   4  10        3.32       -6.16     24.11 o 
  -9   5  10       52.32       73.25     22.95 o 
  -8   5  10      288.59      284.30     19.12 o 
  -7   5  10       67.97      102.36     13.91 o 
  -6   5  10      150.73      161.17     13.57 o 
  -5   5  10     1143.18     1145.89     27.32 o 
  -4   5  10     1571.92     1452.86     21.11 o 
  -3   5  10        3.60       -4.35      4.49 o 
  -2   5  10       42.30       34.72      5.19 o 
  -1   5  10      774.68      629.02     12.80 o 
   0   5  10      506.30      443.85      9.88 o 
   1   5  10      552.27      429.77     11.27 o 
   2   5  10      626.22      580.97     11.94 o 
   3   5  10     2016.98     1910.38     28.05 o 
   4   5  10      405.80      420.89     14.00 o 
   5   5  10      118.33      118.65     11.49 o 
   6   5  10        2.50       14.89      9.62 o 
   7   5  10        3.95        6.72     12.47 o 
   8   5  10        3.34       10.97     22.52 o 
   9   5  10        3.53       25.38     25.00 o 
  -8   6  10       27.20       21.48     15.35 o 
  -7   6  10        4.95      -15.32     13.06 o 
  -6   6  10      100.76      121.18     13.96 o 
  -5   6  10      339.58      356.81     21.63 o 
  -4   6  10      446.34      437.56     12.29 o 
  -3   6  10       20.41       15.85      6.33 o 
  -2   6  10     3651.29     3561.06     45.73 o 
  -1   6  10        2.31       -2.65      5.31 o 
   0   6  10     1400.86     1407.08     20.04 o 
   1   6  10      843.93      928.83     15.60 o 
   2   6  10      195.53      176.64      8.87 o 
   3   6  10       10.47       16.71      6.84 o 
   4   6  10      914.26      939.92     18.67 o 
   5   6  10      738.57      752.52     17.46 o 
   6   6  10      275.60      303.31     22.21 o 
   7   6  10       47.54       29.31     14.20 o 
   8   6  10      548.21      586.31     66.89 o 
  -8   7  10       18.83        5.13     33.30 o 
  -7   7  10      152.52      144.17     26.97 o 
  -6   7  10        2.42       -6.07     14.61 o 
  -5   7  10     1540.84     1467.30     75.45 o 
  -4   7  10      370.17      332.21     13.18 o 
  -3   7  10      132.08      105.45      9.07 o 
  -2   7  10       35.98       17.66      7.66 o 
  -1   7  10       76.74       68.60      7.23 o 
   0   7  10       14.90       16.30      6.36 o 
   1   7  10     2679.13     2547.94     32.90 o 
   2   7  10       26.81        7.91      6.64 o 
   3   7  10     1523.04     1463.73     22.79 o 
   4   7  10      114.44      104.23      9.33 o 
   5   7  10      136.77      119.67     13.33 o 
   6   7  10      234.24      287.73     14.57 o 
   7   7  10       29.10       29.07     17.12 o 
   8   7  10       38.19       30.47     24.79 o 
  -7   8  10      320.66      295.75     37.13 o 
  -6   8  10      125.54      135.21     46.38 o 
  -5   8  10       62.35       35.13     29.43 o 
  -4   8  10      166.82      162.64     11.04 o 
  -3   8  10      171.95      186.01     11.06 o 
  -2   8  10      664.38      608.53     23.34 o 
  -1   8  10     2514.70     2309.98     36.67 o 
   0   8  10      191.72      180.86     10.81 o 
   1   8  10      373.05      358.08     11.30 o 
   2   8  10       83.76      107.44      8.73 o 
   3   8  10       12.24       14.73      7.91 o 
   4   8  10      160.60      180.08     11.01 o 
   5   8  10      392.23      435.81     19.38 o 
   6   8  10       94.24      139.59     19.11 o 
   7   8  10       53.37       73.63     16.89 o 
  -7   9  10        5.84       16.81     25.40 o 
  -6   9  10      220.39      231.95     28.26 o 
  -5   9  10        0.58       17.09     21.66 o 
  -4   9  10      371.31      346.55     14.84 o 
  -3   9  10       11.65       -1.25      9.57 o 
  -2   9  10       26.07       42.38      9.44 o 
  -1   9  10       87.06       79.36     10.18 o 
   0   9  10       94.42      114.38     10.87 o 
   1   9  10        9.73        2.23      9.08 o 
   2   9  10      982.34      961.49     20.59 o 
   3   9  10        4.96      -11.45      8.62 o 
   4   9  10      490.88      420.58     17.83 o 
   5   9  10      114.41      152.40     28.99 o 
   6   9  10      102.30      110.71     22.87 o 
  -6  10  10        1.28       -2.48     25.10 o 
  -5  10  10       26.81      -10.68     23.69 o 
  -4  10  10        5.47        7.14     12.55 o 
  -3  10  10      222.07      243.71     14.27 o 
  -2  10  10        5.65        6.24     10.33 o 
  -1  10  10      753.22      740.51     20.54 o 
   0  10  10      148.24      153.62     12.54 o 
   1  10  10      351.78      329.57     18.41 o 
   2  10  10        0.10      -14.62     13.32 o 
   3  10  10      195.76      240.91     15.76 o 
   4  10  10       67.37       66.16     15.22 o 
   5  10  10       31.07       18.76     15.34 o 
   6  10  10       11.52        7.10     19.86 o 
  -5  11  10       93.74       96.29     40.58 o 
  -4  11  10       64.96       61.89     16.03 o 
  -3  11  10       93.81       68.12     16.44 o 
  -2  11  10       11.76        9.04     17.46 o 
  -1  11  10       21.81       30.06     17.65 o 
   0  11  10      162.80      214.74     33.97 o 
   1  11  10       60.84      104.55     20.59 o 
   2  11  10      214.56      218.61     37.16 o 
   3  11  10      143.20       87.21     27.99 o 
   4  11  10      161.87      178.48     21.90 o 
  -3  12  10       21.22       23.32     16.89 o 
  -2  12  10      103.87      134.65     18.53 o 
  -1  12  10      161.00      201.15     29.91 o 
   0  12  10      183.38      204.79     38.45 o 
   1  12  10        1.54       -3.58     20.27 o 
   2  12  10       13.37        5.27     21.13 o 
  -9   0  11       97.90       92.96     43.00 o 
  -7   0  11       19.58        9.68     15.99 o 
  -5   0  11      790.71      732.14     34.87 o 
  -3   0  11      517.52      463.74     11.65 o 
  -1   0  11      164.17       59.73      7.71 o 
   1   0  11      760.68      609.49     21.37 o 
   3   0  11      513.33      511.20     15.41 o 
   5   0  11       99.61       93.88     14.07 o 
   7   0  11      697.59      613.49     53.97 o 
   9   0  11      379.61      379.12     31.10 o 
 -10   1  11      287.32      307.06     23.46 o 
  -9   1  11        1.97       -3.82     15.35 o 
  -8   1  11        3.68       13.41     15.16 o 
  -7   1  11        2.89        2.07      9.41 o 
  -6   1  11        7.38        0.23      8.51 o 
  -5   1  11      213.16      238.32     13.34 o 
  -4   1  11      867.17      845.87     11.67 o 
  -3   1  11     1315.03     1521.77     20.00 o 
  -2   1  11     4009.16     4253.63     51.91 o 
  -1   1  11      412.32      494.91     11.08 o 
   0   1  11      406.98      436.59     10.10 o 
   1   1  11        4.01       34.84      6.31 o 
   2   1  11      684.45      544.80     10.76 o 
   3   1  11       90.95       57.21      5.33 o 
   4   1  11     1006.77      902.89     15.44 o 
   5   1  11     1659.94     1558.14     22.87 o 
   6   1  11     2140.04     1992.61     28.27 o 
   7   1  11       30.11       13.49      6.55 o 
   8   1  11       94.36      105.42     15.17 o 
   9   1  11       57.64       38.94     18.23 o 
  -9   2  11        1.25       -7.21     16.04 o 
  -8   2  11       91.83      106.96     12.86 o 
  -7   2  11      690.47      707.61     20.59 o 
  -6   2  11      514.34      512.47     16.68 o 
  -5   2  11      304.31      317.56     18.99 o 
  -4   2  11      244.88      223.94      7.19 o 
  -3   2  11      184.22      147.80      6.60 o 
  -2   2  11      207.19      158.31      6.32 o 
  -1   2  11     2264.21     2182.05     34.48 o 
   0   2  11     1763.78     1537.45     23.37 o 
   1   2  11      107.61       99.37      5.90 o 
   2   2  11     4510.64     4796.45     63.56 o 
   3   2  11     1325.74     1420.67     19.81 o 
   4   2  11      309.44      373.90      9.34 o 
   5   2  11     2113.05     2159.64     27.42 o 
   6   2  11      222.98      212.60      9.65 o 
   7   2  11       63.73       24.87      9.87 o 
   8   2  11       91.65       95.38     17.64 o 
   9   2  11      256.91      249.75     23.18 o 
  -9   3  11      160.91      149.84     21.70 o 
  -8   3  11      109.06      107.41     14.03 o 
  -7   3  11        0.28       10.32     11.00 o 
  -6   3  11       42.22       41.59     11.26 o 
  -5   3  11       58.23       47.74      9.92 o 
  -4   3  11     2548.30     2407.59     35.18 o 
  -3   3  11     3194.44     3174.46     40.67 o 
  -2   3  11      148.92      159.77     10.19 o 
  -1   3  11     1933.31     2072.08     30.20 o 
   0   3  11      959.31     1025.92     16.28 o 
   1   3  11       42.13       32.44      4.48 o 
   2   3  11        4.08        5.64      4.88 o 
   3   3  11     2345.74     2129.00     25.61 o 
   4   3  11      223.03      215.65      7.72 o 
   5   3  11     2079.54     1957.32     27.51 o 
   6   3  11        9.82        9.14      7.40 o 
   7   3  11      198.21      158.51     16.97 o 
   8   3  11       81.83      119.10     44.74 o 
   9   3  11        0.29        4.95     36.18 o 
  -9   4  11        1.96       27.33     14.23 o 
  -8   4  11       99.78      127.88     14.21 o 
  -7   4  11      184.43      192.77     17.59 o 
  -6   4  11      423.06      438.09     17.88 o 
  -5   4  11        9.91       16.70      9.59 o 
  -4   4  11       11.15        6.95      6.28 o 
  -3   4  11     1714.75     1724.56     21.80 o 
  -2   4  11      522.52      493.16      9.72 o 
  -1   4  11     1244.56     1307.82     19.70 o 
   0   4  11     3348.25     3146.47     40.30 o 
   1   4  11      309.10      247.82      9.10 o 
   2   4  11     2604.06     2524.76     31.58 o 
   3   4  11      212.22      217.72      7.20 o 
   4   4  11       38.35       45.10      6.12 o 
   5   4  11      172.12      168.21      8.65 o 
   6   4  11      387.41      433.46     13.77 o 
   7   4  11       99.33      104.68     14.34 o 
   8   4  11      906.52      960.64     49.56 o 
   9   4  11      129.91      128.58     28.92 o 
  -9   5  11       18.43       -1.16     17.85 o 
  -8   5  11       42.64       43.14     14.94 o 
  -7   5  11        1.95       -2.37     12.43 o 
  -6   5  11        3.30       -5.38     11.57 o 
  -5   5  11       91.83       93.05     12.26 o 
  -4   5  11      810.24      799.85     16.18 o 
  -3   5  11      978.28      925.86     15.50 o 
  -2   5  11      849.28      842.40     16.27 o 
  -1   5  11      427.25      406.69     10.65 o 
   0   5  11      643.85      749.60     13.16 o 
   1   5  11       37.75       48.37      6.60 o 
   2   5  11      510.64      482.69     11.37 o 
   3   5  11       29.13       43.67      8.16 o 
   4   5  11     1214.58     1088.81     19.95 o 
   5   5  11      698.12      703.17     16.86 o 
   6   5  11      627.22      604.27     18.08 o 
   7   5  11      157.13      167.46     16.27 o 
   8   5  11      150.01      121.65     25.34 o 
   9   5  11        8.72       10.06     26.66 o 
  -8   6  11       52.62       21.23     15.96 o 
  -7   6  11       51.18       40.37     14.59 o 
  -6   6  11       57.89       74.41     13.73 o 
  -5   6  11      474.86      479.80     16.80 o 
  -4   6  11        9.08        7.60      6.74 o 
  -3   6  11       15.59        5.25      7.00 o 
  -2   6  11       60.22       66.58      6.69 o 
  -1   6  11      874.33      829.10     15.99 o 
   0   6  11        1.76        3.52      6.32 o 
   1   6  11     2449.96     2383.32     30.78 o 
   2   6  11     1038.94     1098.31     18.20 o 
   3   6  11      748.22      757.44     16.44 o 
   4   6  11       17.62       15.83     10.21 o 
   5   6  11        2.89       20.01      8.73 o 
   6   6  11       17.50       14.04     10.70 o 
   7   6  11      184.37      249.30     18.28 o 
   8   6  11        2.60      -23.27     23.08 o 
  -8   7  11       22.20      -32.04     21.36 o 
  -7   7  11        6.66       23.58     17.17 o 
  -6   7  11      164.51      198.89     24.48 o 
  -5   7  11        0.38       10.45     17.08 o 
  -4   7  11      110.41      117.32     12.07 o 
  -3   7  11      158.60      175.71     10.21 o 
  -2   7  11     1110.75      957.47     18.20 o 
  -1   7  11        8.96        3.95      6.62 o 
   0   7  11      403.28      398.11     13.80 o 
   1   7  11       27.94       30.03      6.69 o 
   2   7  11        8.81       23.83      7.00 o 
   3   7  11        2.08       -4.87     10.09 o 
   4   7  11     1084.02     1098.08     21.36 o 
   5   7  11      103.11      101.09     10.46 o 
   6   7  11      387.45      421.36     20.15 o 
   7   7  11        1.54       -9.79     14.95 o 
   8   7  11       11.76       26.80     24.90 o 
  -7   8  11        6.43       21.54     23.60 o 
  -6   8  11       19.35       31.69     25.56 o 
  -5   8  11        7.92      -11.65     18.81 o 
  -4   8  11       18.76       22.07      9.13 o 
  -3   8  11        8.44       -8.53      8.46 o 
  -2   8  11      276.82      205.72     11.38 o 
  -1   8  11      410.27      390.06     13.66 o 
   0   8  11      487.39      441.89     13.35 o 
   1   8  11      458.52      435.19     14.52 o 
   2   8  11      144.08      116.75      8.97 o 
   3   8  11      223.81      252.05     11.05 o 
   4   8  11       17.77       13.59      8.97 o 
   5   8  11        1.69       17.49     11.09 o 
   6   8  11       67.24       99.12     16.68 o 
   7   8  11       15.64       36.28     16.49 o 
  -7   9  11       53.38       69.95     27.25 o 
  -6   9  11        6.36        3.33     24.07 o 
  -5   9  11        5.89       -9.29     21.95 o 
  -4   9  11      124.65      117.22     11.86 o 
  -3   9  11      442.03      426.79     15.28 o 
  -2   9  11       11.11       11.81      9.40 o 
  -1   9  11       51.01       53.92     10.25 o 
   0   9  11       11.08      -13.89      9.26 o 
   1   9  11       16.13       31.03     10.33 o 
   2   9  11      221.09      254.67     13.44 o 
   3   9  11      187.91      212.17     11.58 o 
   4   9  11       75.97       83.66     14.33 o 
   5   9  11      479.33      555.39     23.08 o 
   6   9  11      136.06      139.00     18.03 o 
  -6  10  11      269.55      222.49     31.51 o 
  -5  10  11       94.33      145.73     27.90 o 
  -4  10  11        5.67       13.17     17.29 o 
  -3  10  11        6.10        5.75     11.00 o 
  -2  10  11       52.99       76.59     11.67 o 
  -1  10  11       85.54       72.96     11.46 o 
   0  10  11      589.85      585.90     29.24 o 
   1  10  11       38.51       21.52     14.13 o 
   2  10  11       41.39       35.25     14.97 o 
   3  10  11       40.81       19.13     12.40 o 
   4  10  11       62.20       43.12     15.03 o 
   5  10  11        5.51       -6.25     15.19 o 
  -4  11  11       16.09       18.92     15.73 o 
  -3  11  11       85.98       90.53     16.33 o 
  -2  11  11       81.87      100.27     19.15 o 
  -1  11  11       22.25       29.79     16.91 o 
   0  11  11      133.57      136.76     20.31 o 
   1  11  11        2.11       13.36     18.23 o 
   2  11  11       24.92       53.96     20.29 o 
   3  11  11      188.71      210.96     27.21 o 
   4  11  11       40.05       32.99     33.96 o 
  -2  12  11       27.69       40.59     21.99 o 
  -1  12  11      126.37      111.34     22.28 o 
   0  12  11       38.24       23.39     19.91 o 
   1  12  11       62.93       59.59     21.06 o 
   2  12  11        6.91       22.69     21.11 o 
  -8   0  12        4.93      -24.90     17.20 o 
  -6   0  12     1510.31     1497.57    104.26 o 
  -4   0  12     1410.63     1402.57     30.44 o 
  -2   0  12       18.13       15.95      6.53 o 
   0   0  12       16.28      110.19      9.11 o 
   2   0  12    17493.17    17330.60    261.57 o 
   4   0  12     5216.40     4815.22     78.87 o 
   6   0  12      196.41      218.17     14.09 o 
   8   0  12       10.47       -6.76     19.39 o 
  -9   1  12       12.11       19.89     16.18 o 
  -8   1  12       13.43       11.50     13.90 o 
  -7   1  12      118.30      130.82     14.32 o 
  -6   1  12      422.94      431.37     20.81 o 
  -5   1  12       72.12       93.23      9.39 o 
  -4   1  12      283.94      251.52      7.82 o 
  -3   1  12      233.07      181.75      7.28 o 
  -2   1  12      716.65      611.11     10.96 o 
  -1   1  12     6116.27     6546.06     78.42 o 
   0   1  12      736.33      780.60     15.45 o 
   1   1  12     5125.17     5202.18     62.84 o 
   2   1  12      615.60      618.36     11.72 o 
   3   1  12      115.67      156.17      7.80 o 
   4   1  12       21.64       10.58      5.88 o 
   5   1  12       16.72       18.68      8.53 o 
   6   1  12       80.28       96.35      8.29 o 
   7   1  12     1031.76      992.57     24.25 o 
   8   1  12       45.04       46.77     16.97 o 
   9   1  12       31.23       17.48     16.82 o 
  -9   2  12       10.99        8.60     16.17 o 
  -8   2  12      169.42      174.34     24.99 o 
  -7   2  12      132.56      167.55     18.73 o 
  -6   2  12       34.88       13.03      9.41 o 
  -5   2  12      797.91      802.69     21.15 o 
  -4   2  12      704.86      697.76     20.17 o 
  -3   2  12     1095.19     1177.07     18.26 o 
  -2   2  12      898.48      977.63     17.90 o 
  -1   2  12       19.91       34.07      5.02 o 
   0   2  12      313.77      459.62      9.45 o 
   1   2  12      667.53      462.22     12.00 o 
   2   2  12     3207.34     3260.04     38.54 o 
   3   2  12     1761.11     1583.85     21.76 o 
   4   2  12     1498.86     1449.73     20.07 o 
   5   2  12      399.87      373.04     10.27 o 
   6   2  12      208.24      238.50     10.42 o 
   7   2  12       16.00        9.93      8.69 o 
   8   2  12       36.76       18.32     15.77 o 
   9   2  12      114.90      106.00     25.65 o 
  -9   3  12        0.41      -10.52     15.45 o 
  -8   3  12       91.63      105.32     13.97 o 
  -7   3  12       49.80       61.16     11.72 o 
  -6   3  12       32.54       41.57     10.63 o 
  -5   3  12      873.81      834.83     22.49 o 
  -4   3  12        0.73       -6.48      5.14 o 
  -3   3  12       28.69       46.28      7.10 o 
  -2   3  12     2895.26     2828.98     36.91 o 
  -1   3  12        2.98        0.31      4.14 o 
   0   3  12     8480.74     8347.06     98.22 o 
   1   3  12        0.38        0.97      4.35 o 
   2   3  12     1335.87     1399.86     20.59 o 
   3   3  12      328.95      379.90      9.11 o 
   4   3  12      376.59      400.13     10.23 o 
   5   3  12        9.48        3.44      6.34 o 
   6   3  12      477.61      476.35     13.31 o 
   7   3  12       68.60       54.03      9.96 o 
   8   3  12      666.98      651.90     51.33 o 
   9   3  12       46.30       14.57     24.44 o 
  -9   4  12       10.73       19.57     14.83 o 
  -8   4  12        1.86       20.57     12.50 o 
  -7   4  12        3.84        8.13     14.54 o 
  -6   4  12        2.64       -3.00     10.89 o 
  -5   4  12      326.30      354.11     15.74 o 
  -4   4  12      119.67      121.71      7.69 o 
  -3   4  12       32.27       18.75      5.00 o 
  -2   4  12       25.78       43.78      5.27 o 
  -1   4  12      141.01      160.18      7.09 o 
   0   4  12       12.63        1.31      5.21 o 
   1   4  12     1053.71     1024.98     17.82 o 
   2   4  12       87.12       67.54      6.07 o 
   3   4  12     2367.93     2298.44     27.63 o 
   4   4  12       17.51       13.07      5.92 o 
   5   4  12     1329.00     1308.31     21.34 o 
   6   4  12      135.61      103.46     10.17 o 
   7   4  12      116.08      111.54     14.92 o 
   8   4  12       10.24       -6.62     21.54 o 
   9   4  12        2.11       20.76     26.49 o 
  -9   5  12        0.73        1.35     14.90 o 
  -8   5  12        0.91       10.38     13.72 o 
  -7   5  12       77.38       61.14     13.66 o 
  -6   5  12       23.89       13.94     11.74 o 
  -5   5  12      383.78      402.39     17.34 o 
  -4   5  12      913.28      931.05     17.90 o 
  -3   5  12       16.32       19.42      5.91 o 
  -2   5  12     1008.44      972.26     15.83 o 
  -1   5  12     2815.64     2634.02     35.29 o 
   0   5  12     1770.15     1852.77     26.87 o 
   1   5  12     1267.00     1184.13     21.25 o 
   2   5  12      634.53      577.06     12.60 o 
   3   5  12      249.42      217.71     10.34 o 
   4   5  12        4.70       -0.99      7.41 o 
   5   5  12       22.93       34.60      8.70 o 
   6   5  12       74.43       89.69     10.55 o 
   7   5  12      540.40      648.46     23.91 o 
   8   5  12      241.97      260.26     29.11 o 
  -8   6  12        2.23        1.22     15.21 o 
  -7   6  12      112.35      110.63     17.35 o 
  -6   6  12       99.87      122.30     13.47 o 
  -5   6  12       17.29        7.59     10.17 o 
  -4   6  12      992.98      984.44     19.10 o 
  -3   6  12        4.00        4.06      6.74 o 
  -2   6  12      127.17      127.81      8.89 o 
  -1   6  12      565.81      552.96     13.34 o 
   0   6  12      337.72      343.51     10.73 o 
   1   6  12        0.33        5.30      5.88 o 
   2   6  12      184.84      172.96      8.43 o 
   3   6  12      587.43      632.37     15.27 o 
   4   6  12     1506.83     1475.25     25.11 o 
   5   6  12      333.11      309.00     12.94 o 
   6   6  12      242.70      265.95     15.22 o 
   7   6  12      153.22      180.44     17.79 o 
   8   6  12       28.28       31.69     29.92 o 
  -8   7  12       13.14       23.07     18.56 o 
  -7   7  12      113.07       87.29     18.69 o 
  -6   7  12      120.33      137.18     23.53 o 
  -5   7  12      147.70      140.90     21.58 o 
  -4   7  12        1.30        6.09      7.82 o 
  -3   7  12      105.52      135.89      9.91 o 
  -2   7  12       60.71       68.72      7.84 o 
  -1   7  12     2442.78     2273.74     30.85 o 
   0   7  12      228.87      214.30      9.72 o 
   1   7  12      691.39      644.10     15.41 o 
   2   7  12       29.31       11.29      7.09 o 
   3   7  12       76.98       70.52      8.31 o 
   4   7  12      242.90      245.29     11.92 o 
   5   7  12       36.76       65.17     11.01 o 
   6   7  12       68.65       75.98     12.56 o 
   7   7  12      145.69      198.66     19.11 o 
   8   7  12       41.60        2.57     25.04 o 
  -7   8  12       22.98       13.98     22.96 o 
  -6   8  12       53.79      100.00     32.68 o 
  -5   8  12       72.27       70.96     21.57 o 
  -4   8  12      269.15      247.54     16.17 o 
  -3   8  12      173.10      199.52     11.56 o 
  -2   8  12        9.45       12.34      8.96 o 
  -1   8  12        9.98       13.30      8.32 o 
   0   8  12      130.63      142.23     10.10 o 
   1   8  12     1193.58     1190.19     22.71 o 
   2   8  12      411.26      430.82     12.60 o 
   3   8  12      822.39      804.03     17.69 o 
   4   8  12      334.05      402.79     14.61 o 
   5   8  12      580.33      556.08     18.23 o 
   6   8  12       93.25       92.43     16.46 o 
   7   8  12       12.08      -23.02     15.34 o 
  -6   9  12       19.82       24.81     24.52 o 
  -5   9  12        0.49       -0.50     21.20 o 
  -4   9  12        4.82       25.10     15.32 o 
  -3   9  12       53.42       25.60     10.33 o 
  -2   9  12      200.01      218.30     12.74 o 
  -1   9  12       29.85       15.51      9.78 o 
   0   9  12     1210.17     1143.92     26.27 o 
   1   9  12      349.74      393.54     14.21 o 
   2   9  12      139.98      113.42     10.97 o 
   3   9  12       46.78       66.58     13.74 o 
   4   9  12       96.32      109.92     14.98 o 
   5   9  12        7.75        2.29     14.13 o 
   6   9  12       61.58       79.03     16.84 o 
  -5  10  12      312.47      291.32     35.07 o 
  -4  10  12        4.87       -5.18     14.65 o 
  -3  10  12      137.56      151.20     16.19 o 
  -2  10  12        5.90        0.92     13.31 o 
  -1  10  12      129.35      107.06     15.00 o 
   0  10  12        0.10       -8.91     13.06 o 
   1  10  12      131.07      150.89     16.48 o 
   2  10  12       41.90       33.25     17.67 o 
   3  10  12      132.81      145.48     17.93 o 
   4  10  12        7.51        6.94     14.63 o 
   5  10  12      696.71      678.32     32.22 o 
  -4  11  12       71.18       63.80     28.09 o 
  -3  11  12        0.20       -7.72     17.75 o 
  -2  11  12       63.39       51.89     19.55 o 
  -1  11  12      216.63      213.52     22.66 o 
   0  11  12      134.35      166.47     26.83 o 
   1  11  12       64.46       69.05     19.88 o 
   2  11  12      174.54      183.34     22.16 o 
   3  11  12        6.66       -1.16     20.01 o 
   4  11  12       15.22       -3.66     24.96 o 
  -2  12  12       10.56       11.99     19.16 o 
  -1  12  12        5.11      -23.83     20.87 o 
   0  12  12       35.25       13.81     21.02 o 
   1  12  12        2.49        4.92     21.68 o 
   2  12  12      120.36      177.98     24.93 o 
  -9   0  13       30.65        4.76     21.53 o 
  -7   0  13       32.07       15.62     17.57 o 
  -5   0  13       43.52       35.09     14.38 o 
  -3   0  13     1264.81     1304.84     25.96 o 
  -1   0  13     2831.42     2659.11     40.96 o 
   1   0  13     6482.26     7477.61    116.50 o 
   3   0  13      139.66      115.14      9.48 o 
   5   0  13      579.61      523.91     18.39 o 
   7   0  13      716.12      692.61     29.94 o 
   9   0  13      233.41      165.03     26.64 o 
  -9   1  13       14.30       24.30     16.38 o 
  -8   1  13       18.64       13.13     14.46 o 
  -7   1  13        2.46        9.29     12.78 o 
  -6   1  13     1613.01     1401.25     42.78 o 
  -5   1  13      316.55      340.47     13.41 o 
  -4   1  13      448.54      476.41     11.18 o 
  -3   1  13       47.32       32.84      7.60 o 
  -2   1  13        1.31       -6.50      4.33 o 
  -1   1  13     1216.52     1604.19     21.59 o 
   0   1  13      991.53      838.93     11.90 o 
   1   1  13     6136.78     6353.81     70.72 o 
   2   1  13     4083.38     3957.36     46.05 o 
   3   1  13      389.18      319.03      8.96 o 
   4   1  13     3763.41     3562.75     43.25 o 
   5   1  13      913.41      843.54     16.50 o 
   6   1  13      471.59      452.78     12.16 o 
   7   1  13       41.14       37.74      9.50 o 
   8   1  13       37.42       56.87     17.69 o 
   9   1  13      105.72       92.16     17.91 o 
  -9   2  13       16.63        2.92     15.91 o 
  -8   2  13       96.58       94.96     15.88 o 
  -7   2  13       41.06       32.42     10.74 o 
  -6   2  13        8.70       -6.45      9.09 o 
  -5   2  13        8.56       -0.29      9.27 o 
  -4   2  13       17.50       35.68      6.09 o 
  -3   2  13      727.68      761.54     14.16 o 
  -2   2  13     2671.40     2614.13     32.06 o 
  -1   2  13       31.73       16.47      4.65 o 
   0   2  13     2358.90     2466.22     28.54 o 
   1   2  13       21.21       26.86      4.90 o 
   2   2  13        3.96       -7.08      4.72 o 
   3   2  13      956.19     1030.99     16.66 o 
   4   2  13      707.47      594.07     12.49 o 
   5   2  13        7.25        8.09      6.37 o 
   6   2  13     1445.30     1301.39     22.02 o 
   7   2  13      673.19      712.18     18.39 o 
   8   2  13      476.15      452.10     24.97 o 
   9   2  13        1.53        0.75     18.23 o 
  -9   3  13       36.37       64.19     17.42 o 
  -8   3  13        3.59        4.89     12.85 o 
  -7   3  13       93.66       92.89     12.57 o 
  -6   3  13      117.36      115.62     12.74 o 
  -5   3  13     1917.86     1850.79     37.21 o 
  -4   3  13        5.86        3.10      5.45 o 
  -3   3  13      505.17      553.68     12.29 o 
  -2   3  13      111.24      136.83      6.03 o 
  -1   3  13       32.35        9.12      4.65 o 
   0   3  13      366.55      318.00     11.96 o 
   1   3  13     2337.76     2056.13     24.87 o 
   2   3  13      111.42      131.21      7.90 o 
   3   3  13     3356.93     3045.25     35.12 o 
   4   3  13       51.04       41.85      6.45 o 
   5   3  13      202.37      191.42     10.00 o 
   6   3  13       23.20       27.52      8.45 o 
   7   3  13       41.44       30.71      9.79 o 
   8   3  13       27.06       -5.73     27.40 o 
   9   3  13      421.73      479.24     36.51 o 
  -9   4  13       15.02        5.00     14.67 o 
  -8   4  13        9.61      -11.35     13.08 o 
  -7   4  13       24.97       31.03     12.96 o 
  -6   4  13       59.07       33.41     11.93 o 
  -5   4  13        1.72        1.60     10.05 o 
  -4   4  13     1326.82     1381.73     22.39 o 
  -3   4  13     1765.64     1780.51     22.67 o 
  -2   4  13     2745.36     2754.31     32.17 o 
  -1   4  13      392.22      413.22      9.49 o 
   0   4  13     1786.53     1880.07     24.60 o 
   1   4  13      371.95      399.46      9.89 o 
   2   4  13       67.80       71.60      5.95 o 
   3   4  13        6.92       -3.12      5.85 o 
   4   4  13     1875.52     1926.33     25.15 o 
   5   4  13      408.82      367.08     11.53 o 
   6   4  13      961.37     1002.08     19.79 o 
   7   4  13      152.49      140.50     13.19 o 
   8   4  13      170.37      168.46     57.09 o 
   9   4  13        3.46       -6.13     25.98 o 
  -9   5  13        7.89       -0.08     14.99 o 
  -8   5  13        4.23       19.60     13.93 o 
  -7   5  13        1.35        5.93     13.34 o 
  -6   5  13      591.29      588.03     30.55 o 
  -5   5  13     1755.55     1667.16     32.20 o 
  -4   5  13      107.58      121.92      8.57 o 
  -3   5  13       10.56        7.04      5.58 o 
  -2   5  13      678.21      725.80     14.73 o 
  -1   5  13      944.38      926.47     17.01 o 
   0   5  13      454.00      379.16     11.05 o 
   1   5  13      805.61      782.14     14.60 o 
   2   5  13     2094.83     1833.49     25.65 o 
   3   5  13      691.40      734.28     16.09 o 
   4   5  13       83.16       71.75      8.70 o 
   5   5  13      395.79      404.79     13.60 o 
   6   5  13       27.28       29.56      9.95 o 
   7   5  13        0.91       13.66     14.53 o 
   8   5  13       35.41       57.29     25.84 o 
  -8   6  13       14.42      -22.27     14.84 o 
  -7   6  13       45.35       16.23     14.52 o 
  -6   6  13        0.46      -10.00     11.47 o 
  -5   6  13       12.16       16.73     10.84 o 
  -4   6  13        0.61      -11.09      8.34 o 
  -3   6  13      794.66      795.67     16.38 o 
  -2   6  13      259.29      242.25     13.55 o 
  -1   6  13      839.86      837.35     16.60 o 
   0   6  13      209.42      233.63      9.61 o 
   1   6  13      637.82      621.06     13.54 o 
   2   6  13        9.92        0.90      6.57 o 
   3   6  13      356.04      392.16     12.54 o 
   4   6  13       61.76       91.50     11.67 o 
   5   6  13     1351.03     1457.26     26.30 o 
   6   6  13        2.64       19.15     13.64 o 
   7   6  13      648.46      681.23     25.98 o 
   8   6  13      134.31      163.55     40.61 o 
  -8   7  13       27.53       27.87     19.44 o 
  -7   7  13      119.69      132.33     30.60 o 
  -6   7  13      106.63       65.49     21.55 o 
  -5   7  13       49.94       47.31     16.18 o 
  -4   7  13      414.17      387.96     15.24 o 
  -3   7  13        4.06        6.76      7.65 o 
  -2   7  13      962.24      895.28     18.92 o 
  -1   7  13       40.00       43.31      7.22 o 
   0   7  13      572.07      577.22     14.78 o 
   1   7  13       61.13       42.93      8.68 o 
   2   7  13     1068.72     1123.50     19.77 o 
   3   7  13      351.24      321.92     12.42 o 
   4   7  13      495.75      501.58     15.11 o 
   5   7  13       96.85      118.20     11.28 o 
   6   7  13       57.90       48.56     15.48 o 
   7   7  13       19.30      -13.09     15.59 o 
  -7   8  13        8.49      -33.26     22.17 o 
  -6   8  13      146.50       84.69     25.01 o 
  -5   8  13        6.06       17.97     20.37 o 
  -4   8  13       41.14       77.30     15.71 o 
  -3   8  13      280.30      281.11     12.99 o 
  -2   8  13      374.93      368.33     13.79 o 
  -1   8  13      332.14      340.27     12.47 o 
   0   8  13      109.37      115.19      9.71 o 
   1   8  13      103.12      113.11     10.85 o 
   2   8  13      475.32      427.72     14.24 o 
   3   8  13       16.15        7.35      8.65 o 
   4   8  13       35.74       66.08     10.49 o 
   5   8  13      108.21      100.48     13.76 o 
   6   8  13      247.25      299.86     20.46 o 
   7   8  13      123.35      132.45     18.46 o 
  -6   9  13       57.35       88.42     37.13 o 
  -5   9  13      114.51      111.98     31.20 o 
  -4   9  13        2.28        1.80     15.35 o 
  -3   9  13       74.63       80.69     11.31 o 
  -2   9  13        5.01        2.02      9.64 o 
  -1   9  13        0.78       10.08      9.77 o 
   0   9  13       69.03       54.84     10.55 o 
   1   9  13      617.75      628.17     17.66 o 
   2   9  13      187.61      190.22     12.43 o 
   3   9  13      562.00      569.59     25.88 o 
   4   9  13       92.05      122.91     14.37 o 
   5   9  13       68.73       57.95     16.06 o 
   6   9  13        9.36        2.87     15.71 o 
  -5  10  13       30.83       26.65     25.59 o 
  -4  10  13        4.43       -1.21     15.02 o 
  -3  10  13        8.32       -2.05     14.24 o 
  -2  10  13      142.39      174.96     16.83 o 
  -1  10  13       54.72       67.98     17.78 o 
   0  10  13       35.32       42.17     14.53 o 
   1  10  13        1.57       -0.42     13.96 o 
   2  10  13       17.56      -13.17     14.06 o 
   3  10  13       22.22       36.77     16.49 o 
   4  10  13        1.34      -16.31     17.47 o 
   5  10  13       17.82       18.60     16.64 o 
  -4  11  13        5.47       35.81     19.03 o 
  -3  11  13       18.04        2.96     18.31 o 
  -2  11  13       12.78       11.29     22.82 o 
  -1  11  13      101.58      183.95     37.63 o 
   0  11  13       19.66       29.59     18.98 o 
   1  11  13       96.33      104.27     20.39 o 
   2  11  13      118.68       94.77     21.66 o 
   3  11  13       84.66       91.12     29.17 o 
   4  11  13        5.20       19.23     35.30 o 
  -1  12  13       70.26      106.14     23.33 o 
   0  12  13       48.05       14.86     27.00 o 
   1  12  13      126.85      129.14     24.50 o 
  -8   0  14      137.73      178.99     24.48 o 
  -6   0  14       97.66      111.63     23.04 o 
  -4   0  14      891.48      830.66     37.53 o 
  -2   0  14     1011.68      910.33     18.52 o 
   0   0  14    10568.37    10577.99    162.24 o 
   2   0  14     3474.99     3258.66     55.39 o 
   4   0  14      723.86      694.10     20.41 o 
   6   0  14        0.66        4.04     10.85 o 
   8   0  14      386.33      378.44     29.71 o 
  -9   1  14       47.73       50.99     17.20 o 
  -8   1  14       18.37       12.77     14.87 o 
  -7   1  14      394.02      317.39     18.64 o 
  -6   1  14       97.72       97.72     17.38 o 
  -5   1  14      345.75      358.73     20.50 o 
  -4   1  14       30.51       22.27      7.92 o 
  -3   1  14     2688.72     2748.50     36.40 o 
  -2   1  14      178.11      167.31      6.77 o 
  -1   1  14     2032.73     2153.24     24.45 o 
   0   1  14       58.15       85.68      5.54 o 
   1   1  14     1812.68     2074.53     26.70 o 
   2   1  14       38.75       32.41      5.50 o 
   3   1  14      466.43      371.29      9.99 o 
   4   1  14      994.20      940.84     16.76 o 
   5   1  14     2000.41     1892.43     27.29 o 
   6   1  14       75.70       81.04      8.79 o 
   7   1  14      122.39      116.39     10.88 o 
   8   1  14      302.66      283.53     23.97 o 
   9   1  14      138.59      119.63     18.31 o 
  -9   2  14        1.48      -10.54     15.96 o 
  -8   2  14        5.29      -12.31     14.93 o 
  -7   2  14       96.26       65.85     14.56 o 
  -6   2  14       58.76       68.62     10.96 o 
  -5   2  14       66.09       69.68     10.44 o 
  -4   2  14      206.75      221.54     13.54 o 
  -3   2  14        1.19       -2.17      5.43 o 
  -2   2  14      475.17      473.75     12.70 o 
  -1   2  14     1726.19     1581.00     19.14 o 
   0   2  14     3294.06     3254.22     36.67 o 
   1   2  14     2925.92     2736.48     33.49 o 
   2   2  14     2631.68     2807.45     34.54 o 
   3   2  14     2946.09     2801.41     35.16 o 
   4   2  14       71.63       83.10      7.22 o 
   5   2  14      133.82      121.44      8.05 o 
   6   2  14       14.78       11.84      8.23 o 
   7   2  14       31.43       49.23     10.10 o 
   8   2  14      412.65      417.86     24.90 o 
   9   2  14      132.18      131.33     33.56 o 
  -9   3  14        0.04       16.32     17.16 o 
  -8   3  14        0.52        8.42     15.27 o 
  -7   3  14      200.24      195.44     14.26 o 
  -6   3  14      126.38       96.13     12.69 o 
  -5   3  14      657.98      667.86     21.46 o 
  -4   3  14     3550.36     3506.25     54.22 o 
  -3   3  14      141.69      158.86      7.12 o 
  -2   3  14      774.01      710.98     11.58 o 
  -1   3  14     1913.78     1990.96     24.59 o 
   0   3  14     4564.77     4804.12     55.25 o 
   1   3  14       59.17       72.49      5.66 o 
   2   3  14      140.70      122.62      7.01 o 
   3   3  14        8.26       16.82      5.68 o 
   4   3  14     1908.49     1795.99     24.15 o 
   5   3  14      172.45      179.65      8.98 o 
   6   3  14     2305.00     2257.66     35.48 o 
   7   3  14        0.94        0.36      9.79 o 
   8   3  14      360.56      345.26     30.57 o 
   9   3  14       38.24       -5.76     25.39 o 
  -9   4  14       15.10       -1.42     16.98 o 
  -8   4  14       22.83       56.38     18.00 o 
  -7   4  14      123.52      167.03     16.59 o 
  -6   4  14      139.54      147.34     17.12 o 
  -5   4  14      109.21      111.67     12.72 o 
  -4   4  14      526.46      476.64     14.09 o 
  -3   4  14      925.64      938.90     14.97 o 
  -2   4  14       49.70       44.09      5.68 o 
  -1   4  14     1348.31     1199.74     17.31 o 
   0   4  14      229.88      299.34      8.91 o 
   1   4  14     1606.81     1592.18     20.81 o 
   2   4  14      645.71      602.55     15.33 o 
   3   4  14     2153.85     2186.24     29.34 o 
   4   4  14      733.70      626.70     14.33 o 
   5   4  14      335.83      324.77     10.85 o 
   6   4  14       22.22       23.35      8.99 o 
   7   4  14        6.66        8.30     11.58 o 
   8   4  14       43.85       23.34     24.44 o 
  -8   5  14        7.71        3.41     14.39 o 
  -7   5  14        4.64        3.86     13.23 o 
  -6   5  14      148.12      150.25     14.72 o 
  -5   5  14      170.75      207.37     13.75 o 
  -4   5  14      436.14      439.47     15.03 o 
  -3   5  14      667.43      632.63     12.64 o 
  -2   5  14      692.16      686.81     13.12 o 
  -1   5  14     2460.50     2419.07     31.17 o 
   0   5  14      634.88      610.93     14.14 o 
   1   5  14       24.91       30.00      6.08 o 
   2   5  14        0.80       -7.75      6.22 o 
   3   5  14      323.35      342.66     11.63 o 
   4   5  14      105.67      116.30      9.55 o 
   5   5  14     1586.37     1533.86     27.05 o 
   6   5  14      434.97      493.55     16.19 o 
   7   5  14      373.08      348.80     18.47 o 
   8   5  14       32.31       36.58     24.89 o 
  -8   6  14       26.49       40.20     17.26 o 
  -7   6  14        2.06       -5.17     13.66 o 
  -6   6  14       57.33       55.44     13.04 o 
  -5   6  14       22.64       24.12     12.65 o 
  -4   6  14       10.37        6.97      9.99 o 
  -3   6  14       85.62       89.54     10.10 o 
  -2   6  14       64.60       55.91      7.49 o 
  -1   6  14        8.06        7.05      6.90 o 
   0   6  14     1287.09     1226.09     22.36 o 
   1   6  14        1.76       10.17      7.11 o 
   2   6  14     2961.42     2998.61     38.57 o 
   3   6  14       69.98       44.41      8.34 o 
   4   6  14      789.26      721.19     18.58 o 
   5   6  14      216.83      235.91     15.73 o 
   6   6  14       98.33       85.54     11.82 o 
   7   6  14       10.53       14.31     15.52 o 
   8   6  14       55.52       62.54     22.03 o 
  -7   7  14       63.56       81.05     16.67 o 
  -6   7  14       17.29        6.07     16.30 o 
  -5   7  14       55.54       68.27     16.47 o 
  -4   7  14       28.32       49.48     15.16 o 
  -3   7  14     1237.02     1233.08     22.17 o 
  -2   7  14      690.26      585.68     14.14 o 
  -1   7  14       32.96       34.95      8.15 o 
   0   7  14       87.13       99.98      9.12 o 
   1   7  14      439.15      400.03     12.90 o 
   2   7  14        1.86       -0.35      7.57 o 
   3   7  14      570.31      578.45     15.58 o 
   4   7  14       83.96       98.44     10.46 o 
   5   7  14      300.49      350.98     14.72 o 
   6   7  14        1.22        5.40     12.93 o 
   7   7  14      386.90      391.29     22.85 o 
  -7   8  14       11.39       12.73     23.68 o 
  -6   8  14       12.25       -8.63     26.19 o 
  -5   8  14      178.94      211.42     26.23 o 
  -4   8  14        4.34       -0.19     18.60 o 
  -3   8  14        3.61        1.03      9.09 o 
  -2   8  14      242.06      237.10     12.54 o 
  -1   8  14      606.57      581.56     16.17 o 
   0   8  14      128.19      159.86      9.93 o 
   1   8  14      267.32      272.69     12.21 o 
   2   8  14      474.03      551.09     16.03 o 
   3   8  14      832.05      745.57     17.80 o 
   4   8  14      242.88      273.59     15.48 o 
   5   8  14      100.14       95.20     13.99 o 
   6   8  14        0.06       -0.11     15.47 o 
   7   8  14       72.37       64.17     20.73 o 
  -6   9  14       30.95       -8.33     22.34 o 
  -5   9  14        7.52       12.69     30.42 o 
  -4   9  14      273.13      319.82     32.40 o 
  -3   9  14       26.88       22.41     10.59 o 
  -2   9  14      515.69      541.14     17.63 o 
  -1   9  14      495.29      461.00     16.79 o 
   0   9  14      107.58       89.92     10.75 o 
   1   9  14      109.42      102.94     11.06 o 
   2   9  14       10.99      -19.14     16.28 o 
   3   9  14      173.05      151.49     17.14 o 
   4   9  14      385.96      480.84     23.27 o 
   5   9  14       45.13       50.29     14.54 o 
   6   9  14       44.16       38.55     16.81 o 
  -5  10  14        3.15      -10.54     34.84 o 
  -4  10  14        0.54        3.32     17.64 o 
  -3  10  14       14.02       23.64     14.24 o 
  -2  10  14        0.69      -18.73     13.28 o 
  -1  10  14      511.58      531.55     22.31 o 
   0  10  14      109.86       97.51     16.06 o 
   1  10  14      518.55      560.15     23.64 o 
   2  10  14       77.90       52.75     15.41 o 
   3  10  14      876.88      822.13     28.98 o 
   4  10  14       75.43       61.68     19.13 o 
   5  10  14       16.36       38.97     20.67 o 
  -3  11  14       67.19       62.88     16.81 o 
  -2  11  14       94.23       80.52     18.93 o 
  -1  11  14       59.78       59.81     15.98 o 
   0  11  14       99.53      103.09     17.33 o 
   1  11  14       21.42       13.08     16.29 o 
   2  11  14      117.26      166.38     33.31 o 
   3  11  14       96.41       95.43     19.45 o 
  -9   0  15      101.03      124.70     27.28 o 
  -7   0  15       29.52       35.08     19.24 o 
  -5   0  15       90.38      117.99     18.81 o 
  -3   0  15     3343.27     3409.89     51.68 o 
  -1   0  15     3922.79     4463.00     59.55 o 
   1   0  15       72.95       79.56     17.80 o 
   3   0  15       71.39       32.57     11.61 o 
   5   0  15     1057.13     1046.77     26.57 o 
   7   0  15      550.10      510.26     24.53 o 
   9   0  15      392.85      546.34     89.28 o 
  -9   1  15        4.34       -3.79     16.39 o 
  -8   1  15      152.53      160.11     18.43 o 
  -7   1  15      193.95      180.20     17.36 o 
  -6   1  15      161.41      196.44     15.50 o 
  -5   1  15      133.97      140.21     13.87 o 
  -4   1  15        0.57        9.95      7.87 o 
  -3   1  15        1.85       -7.69      5.13 o 
  -2   1  15        9.11       23.40      5.61 o 
  -1   1  15     3305.17     3366.52     35.94 o 
   0   1  15     3569.33     3346.39     35.56 o 
   1   1  15     1719.29     1580.49     20.31 o 
   2   1  15     2572.84     2403.19     30.72 o 
   3   1  15     1653.62     1659.91     23.69 o 
   4   1  15      685.68      673.67     14.35 o 
   5   1  15        0.58       -1.97      7.35 o 
   6   1  15      479.95      499.43     14.30 o 
   7   1  15       28.90       37.33     10.02 o 
   8   1  15      154.35      160.34     17.96 o 
   9   1  15       25.40       -9.56     16.59 o 
  -9   2  15       10.43      -10.06     16.98 o 
  -8   2  15        2.72        6.17     15.29 o 
  -7   2  15       28.10       34.52     18.19 o 
  -6   2  15      243.54      252.22     13.97 o 
  -5   2  15      190.56      212.16     13.77 o 
  -4   2  15     1328.53     1354.22     30.96 o 
  -3   2  15      147.00      159.38      7.30 o 
  -2   2  15     2836.52     2868.62     32.84 o 
  -1   2  15      429.32      558.56     10.30 o 
   0   2  15      397.39      504.95      9.90 o 
   1   2  15       10.02       44.38      5.65 o 
   2   2  15       97.53       66.74      7.02 o 
   3   2  15       12.71        5.79      6.21 o 
   4   2  15     1142.65     1042.69     18.15 o 
   5   2  15      999.62     1001.94     17.62 o 
   6   2  15      185.79      162.99      9.71 o 
   7   2  15       83.92       75.10     11.06 o 
   8   2  15        3.31      -21.60     14.40 o 
   9   2  15       41.04       18.86     24.25 o 
  -9   3  15       43.86       25.01     17.93 o 
  -8   3  15        3.39       16.76     16.43 o 
  -7   3  15      359.83      361.69     17.35 o 
  -6   3  15       82.76      105.67     15.33 o 
  -5   3  15      495.41      501.28     18.76 o 
  -4   3  15       65.92      107.81     10.50 o 
  -3   3  15       23.05       15.29      4.99 o 
  -2   3  15        5.76        0.94      4.79 o 
  -1   3  15      566.19      442.80     10.12 o 
   0   3  15      191.67      183.85      6.81 o 
   1   3  15     2998.07     2637.06     31.18 o 
   2   3  15      128.96      150.29      6.93 o 
   3   3  15     1655.35     1609.18     21.87 o 
   4   3  15       85.42      118.43      7.64 o 
   5   3  15       37.03       27.83      7.50 o 
   6   3  15       19.76       15.01      8.53 o 
   7   3  15      226.35      270.29     13.70 o 
   8   3  15       45.65       27.58     15.67 o 
   9   3  15        6.74       65.96     26.60 o 
  -9   4  15       40.86       32.32     18.74 o 
  -8   4  15        5.23        7.75     18.91 o 
  -7   4  15        4.21        7.83     14.06 o 
  -6   4  15      127.18      153.57     20.80 o 
  -5   4  15      137.50      154.58     12.28 o 
  -4   4  15      171.74      150.12     12.07 o 
  -3   4  15        3.74       10.32      5.71 o 
  -2   4  15     1578.16     1527.27     20.85 o 
  -1   4  15     1030.07     1024.60     22.75 o 
   0   4  15      162.09      154.37      8.63 o 
   1   4  15       20.24        5.04      5.37 o 
   2   4  15      488.12      494.32     11.80 o 
   3   4  15       52.58       34.84      6.92 o 
   4   4  15      648.63      667.29     14.99 o 
   5   4  15       37.36       15.62      8.03 o 
   6   4  15      616.74      674.59     16.84 o 
   7   4  15       25.10       27.60     13.05 o 
   8   4  15        4.83      -26.36     17.57 o 
  -8   5  15      123.50      132.10     16.48 o 
  -7   5  15      303.74      291.77     33.59 o 
  -6   5  15        2.52        3.00     11.67 o 
  -5   5  15      103.34      107.28     13.62 o 
  -4   5  15     1789.03     1782.26     38.64 o 
  -3   5  15      217.53      197.63     10.15 o 
  -2   5  15     1882.93     1799.09     25.28 o 
  -1   5  15      853.69      834.76     16.76 o 
   0   5  15       18.42       16.82      7.20 o 
   1   5  15      459.67      455.55     12.86 o 
   2   5  15     1003.27      889.66     16.69 o 
   3   5  15      167.68      192.07      9.90 o 
   4   5  15      110.68      101.25      9.56 o 
   5   5  15        0.46       -0.74      8.93 o 
   6   5  15       20.65       29.90     10.51 o 
   7   5  15       87.61      109.14     13.46 o 
   8   5  15       12.56        2.91     19.99 o 
  -8   6  15        4.88       29.00     15.29 o 
  -7   6  15       11.60       12.53     13.97 o 
  -6   6  15       30.35       13.73     18.89 o 
  -5   6  15      382.27      413.48     17.48 o 
  -4   6  15       36.72       24.94     11.16 o 
  -3   6  15     1232.65     1176.86     19.73 o 
  -2   6  15       11.77        4.64      7.18 o 
  -1   6  15      838.33      808.16     17.17 o 
   0   6  15      168.34      173.63      9.75 o 
   1   6  15       27.16       13.72      7.76 o 
   2   6  15      399.42      418.68     12.16 o 
   3   6  15      854.61      901.09     19.21 o 
   4   6  15       92.23      104.16     10.36 o 
   5   6  15      709.31      745.80     21.66 o 
   6   6  15        6.65       29.15     11.25 o 
   7   6  15       87.56       95.63     17.33 o 
   8   6  15       17.48        5.90     20.37 o 
  -7   7  15       82.66       51.69     20.97 o 
  -6   7  15      602.68      581.06     55.35 o 
  -5   7  15      125.91      111.70     20.06 o 
  -4   7  15       12.46       -4.66     14.89 o 
  -3   7  15       88.62       79.21      9.09 o 
  -2   7  15      419.85      407.14     12.14 o 
  -1   7  15        9.58       13.09      7.88 o 
   0   7  15     1291.40     1295.55     26.75 o 
   1   7  15      105.98      117.26     10.04 o 
   2   7  15     1115.78     1057.41     29.75 o 
   3   7  15        0.65       -3.22      8.58 o 
   4   7  15      155.25      134.47     11.95 o 
   5   7  15       14.67       39.73     13.10 o 
   6   7  15      149.56      194.97     16.87 o 
   7   7  15      118.17      150.50     18.99 o 
  -7   8  15       13.85       25.99     47.10 o 
  -6   8  15        0.36       33.91     56.01 o 
  -5   8  15      104.19      113.41     25.22 o 
  -4   8  15       51.09       40.19     63.39 o 
  -3   8  15       61.11       55.88     10.29 o 
  -2   8  15      501.99      505.86     16.39 o 
  -1   8  15      178.79      160.55     10.92 o 
   0   8  15      408.59      420.24     16.30 o 
   1   8  15        5.06        5.32     10.60 o 
   2   8  15       14.68       26.56      9.67 o 
   3   8  15      335.43      398.12     17.55 o 
   4   8  15      357.89      397.23     17.43 o 
   5   8  15       25.32       46.63     13.67 o 
   6   8  15       27.39       25.57     16.69 o 
  -6   9  15       43.89       17.73     27.53 o 
  -5   9  15       81.72      106.47     25.60 o 
  -4   9  15        4.56       12.92     27.56 o 
  -3   9  15        0.19       15.24     10.75 o 
  -2   9  15       91.12       93.64     11.83 o 
  -1   9  15      215.51      237.01     13.45 o 
   0   9  15       96.92      101.06     12.75 o 
   1   9  15      288.00      331.79     19.21 o 
   2   9  15       10.28       28.64     14.79 o 
   3   9  15      174.73      143.74     20.00 o 
   4   9  15        5.75       17.90     22.75 o 
   5   9  15       11.22       25.74     17.07 o 
  -5  10  15       34.09       43.26     27.22 o 
  -4  10  15       88.91       75.56     25.30 o 
  -3  10  15       30.83       43.68     15.91 o 
  -2  10  15      239.18      208.08     17.65 o 
  -1  10  15       97.57      108.39     16.39 o 
   0  10  15      259.86      271.58     19.83 o 
   1  10  15        1.68       16.33     14.84 o 
   2  10  15        4.13        5.67     15.81 o 
   3  10  15        0.39      -17.98     16.98 o 
   4  10  15       47.59       81.14     20.04 o 
  -3  11  15      185.74      159.37     19.01 o 
  -2  11  15      132.65      122.73     18.06 o 
  -1  11  15       50.17       45.69     16.78 o 
   0  11  15       39.22       46.62     16.44 o 
   1  11  15      123.44      113.83     18.59 o 
   2  11  15      163.55      125.09     20.02 o 
   3  11  15      123.77      102.43     27.00 o 
  -8   0  16       74.37       67.94     21.92 o 
  -6   0  16        5.14      -13.25     32.61 o 
  -4   0  16      196.92      217.15     24.78 o 
  -2   0  16     1113.11      979.98     18.43 o 
   0   0  16      961.58      833.80     18.07 o 
   2   0  16       76.50       80.72      9.75 o 
   4   0  16       64.41       75.06     11.25 o 
   6   0  16     1472.64     1397.40     33.66 o 
   8   0  16      407.25      449.67     25.68 o 
  -9   1  16       90.59       64.35     19.04 o 
  -8   1  16        4.80       10.19     15.49 o 
  -7   1  16       97.57       72.24     14.95 o 
  -6   1  16      177.12      153.19     22.08 o 
  -5   1  16      114.23      125.28     13.59 o 
  -4   1  16      125.48      143.92      9.83 o 
  -3   1  16      706.21      651.11     13.98 o 
  -2   1  16       81.34       88.46      6.44 o 
  -1   1  16      110.79      151.96      6.43 o 
   0   1  16      236.12      201.65     10.66 o 
   1   1  16     2392.97     2281.98     29.63 o 
   2   1  16       51.02       90.96      6.84 o 
   3   1  16     1874.59     1686.99     24.35 o 
   4   1  16      719.18      647.23     16.01 o 
   5   1  16     1302.69     1235.73     21.06 o 
   6   1  16      157.36      138.71     10.33 o 
   7   1  16      148.28      129.84     11.17 o 
   8   1  16       25.77       31.91     13.26 o 
   9   1  16       14.32      -23.37     15.58 o 
  -9   2  16       47.14       47.42     21.94 o 
  -8   2  16       66.29       77.28     17.79 o 
  -7   2  16       35.24       59.02     14.64 o 
  -6   2  16       13.74       -5.07     12.29 o 
  -5   2  16      165.07      127.95     11.20 o 
  -4   2  16       98.45      106.77     13.31 o 
  -3   2  16       98.79       72.73      6.12 o 
  -2   2  16      780.08      707.56     12.67 o 
  -1   2  16      907.98      819.11     12.89 o 
   0   2  16      231.11      248.97      8.60 o 
   1   2  16     1278.42     1213.19     22.55 o 
   2   2  16       36.00       45.56      6.45 o 
   3   2  16      106.85       94.55      7.56 o 
   4   2  16      326.39      301.17     10.86 o 
   5   2  16      117.58      102.62      9.47 o 
   6   2  16      233.44      261.17     11.14 o 
   7   2  16      556.18      599.39     16.81 o 
   8   2  16       36.11       34.82     14.16 o 
   9   2  16       60.85       39.90     21.53 o 
  -9   3  16        5.61       12.97     17.99 o 
  -8   3  16       41.11       26.42     16.77 o 
  -7   3  16      190.94      196.66     17.82 o 
  -6   3  16      489.49      510.97     41.44 o 
  -5   3  16      419.00      406.78     15.53 o 
  -4   3  16       16.51       25.29      9.42 o 
  -3   3  16      748.37      746.12     13.35 o 
  -2   3  16     2294.76     2302.77     27.94 o 
  -1   3  16      166.67      150.87      6.58 o 
   0   3  16     1196.85     1171.41     18.49 o 
   1   3  16       18.82       28.47      5.62 o 
   2   3  16     1835.27     1628.02     21.69 o 
   3   3  16        0.43        4.13      5.97 o 
   4   3  16     2274.87     2172.53     28.30 o 
   5   3  16        0.41       -2.31      7.35 o 
   6   3  16      394.64      372.35     13.83 o 
   7   3  16        6.11        6.76     10.02 o 
   8   3  16       29.65       37.87     14.34 o 
  -8   4  16       24.00       20.49     16.75 o 
  -7   4  16      124.54      137.60     17.31 o 
  -6   4  16       17.36        2.89     11.49 o 
  -5   4  16        0.88       -0.08     10.58 o 
  -4   4  16        8.21       18.42     11.31 o 
  -3   4  16      373.63      344.43      9.55 o 
  -2   4  16      238.17      261.69      9.50 o 
  -1   4  16      580.76      576.07     13.03 o 
   0   4  16     1765.05     1666.20     23.75 o 
   1   4  16     1396.66     1394.26     19.70 o 
   2   4  16       28.24       22.03      6.59 o 
   3   4  16        3.23       -2.06      6.81 o 
   4   4  16      208.91      228.35     10.26 o 
   5   4  16      476.06      511.06     14.33 o 
   6   4  16       68.23       89.60     11.29 o 
   7   4  16      444.06      497.54     21.08 o 
   8   4  16      145.07      108.32     18.29 o 
  -8   5  16        4.25      -20.37     15.96 o 
  -7   5  16        4.91       -5.58     13.15 o 
  -6   5  16       59.08       82.53     13.77 o 
  -5   5  16      144.42      171.14     14.96 o 
  -4   5  16        6.27       -2.41     10.73 o 
  -3   5  16      485.68      506.42     12.07 o 
  -2   5  16      174.93      200.68     12.59 o 
  -1   5  16       65.79       69.30      8.62 o 
   0   5  16       86.14       96.40      8.54 o 
   1   5  16       93.05       99.91     10.13 o 
   2   5  16      431.83      474.37     17.68 o 
   3   5  16     1408.63     1324.33     23.82 o 
   4   5  16      968.11     1006.77     22.29 o 
   5   5  16      351.58      335.88     13.99 o 
   6   5  16      156.79      157.47     12.78 o 
   7   5  16       19.85      -13.71     15.46 o 
   8   5  16       28.79       50.99     17.26 o 
  -8   6  16       28.05       17.04     15.85 o 
  -7   6  16       11.70        5.05     14.41 o 
  -6   6  16       70.97       67.31     14.94 o 
  -5   6  16        1.99       -4.54     11.74 o 
  -4   6  16        1.21       27.87     12.92 o 
  -3   6  16        8.59        6.08      7.04 o 
  -2   6  16       31.64       37.42      7.77 o 
  -1   6  16        7.01       -6.86      7.39 o 
   0   6  16     1378.74     1328.22     23.43 o 
   1   6  16      173.65      228.44     10.97 o 
   2   6  16      183.96      191.21     10.88 o 
   3   6  16      156.47      180.10     10.72 o 
   4   6  16        5.84        6.68      9.10 o 
   5   6  16       51.25       42.18     11.03 o 
   6   6  16      301.05      344.50     17.88 o 
   7   6  16        8.95       27.56     16.56 o 
  -7   7  16        8.86       25.62     17.89 o 
  -6   7  16        7.10       11.43     17.27 o 
  -5   7  16       27.94       26.83     16.86 o 
  -4   7  16       84.12       48.64     16.13 o 
  -3   7  16      337.66      347.31     12.78 o 
  -2   7  16       15.68        7.51      7.43 o 
  -1   7  16       82.56       77.24      9.05 o 
   0   7  16        6.35       -9.80      8.41 o 
   1   7  16      109.92      145.44     13.18 o 
   2   7  16      145.18      146.19     11.13 o 
   3   7  16      198.70      254.76     12.29 o 
   4   7  16       11.52       13.34     10.13 o 
   5   7  16      883.98      924.23     26.20 o 
   6   7  16       32.94       23.50     14.13 o 
   7   7  16        0.95        0.31     17.55 o 
  -6   8  16       18.52       30.32     25.02 o 
  -5   8  16       24.48       31.20     21.88 o 
  -4   8  16        3.15       26.03     20.88 o 
  -3   8  16        3.56       -4.52      9.55 o 
  -2   8  16       83.48      101.69     10.12 o 
  -1   8  16        6.17        8.04      8.23 o 
   0   8  16      380.65      403.28     14.39 o 
   1   8  16      662.66      641.56     17.80 o 
   2   8  16      167.15      182.29     12.38 o 
   3   8  16      403.72      435.88     20.69 o 
   4   8  16       12.43       15.92     12.72 o 
   5   8  16        4.58       13.25     13.50 o 
   6   8  16       26.32       36.72     15.22 o 
  -6   9  16        4.20       -4.05     24.88 o 
  -5   9  16       89.41       89.40     26.97 o 
  -4   9  16       94.75      111.38     25.46 o 
  -3   9  16        0.06       -5.52     10.72 o 
  -2   9  16       34.35       23.59     10.88 o 
  -1   9  16       72.34       62.83     11.26 o 
   0   9  16       67.10       66.53     13.98 o 
   1   9  16        8.97       11.47     14.02 o 
   2   9  16      211.71      260.45     19.24 o 
   3   9  16      319.23      327.27     20.10 o 
   4   9  16      182.69      236.82     19.31 o 
   5   9  16       79.11      108.55     20.27 o 
  -4  10  16       23.19       26.05     23.07 o 
  -3  10  16      116.47      141.87     17.61 o 
  -2  10  16       12.16       13.90     14.67 o 
  -1  10  16      198.87      243.15     18.78 o 
   0  10  16       60.25       49.90     16.02 o 
   1  10  16      132.18      152.81     18.69 o 
   2  10  16        2.99        8.91     16.29 o 
   3  10  16        1.65       -0.95     19.32 o 
   4  10  16       83.80       44.84     20.58 o 
  -3  11  16       45.40       60.01     17.63 o 
  -2  11  16        4.98       21.99     17.15 o 
  -1  11  16       93.78      114.46     20.62 o 
   0  11  16       64.73       75.40     17.31 o 
   1  11  16        8.59       14.18     17.62 o 
   2  11  16       33.51       34.20     17.50 o 
  -9   0  17        1.97      -20.83     25.36 o 
  -7   0  17      277.08      279.46     26.84 o 
  -5   0  17      899.93      828.46     36.10 o 
  -3   0  17       13.15        9.86      9.27 o 
  -1   0  17      502.31      464.41     14.20 o 
   1   0  17      418.34      310.78     16.30 o 
   3   0  17     8544.59     8259.21    130.98 o 
   5   0  17       30.42       16.76     10.97 o 
   7   0  17       46.98       67.38     15.51 o 
  -9   1  17       47.15       18.61     18.81 o 
  -8   1  17       20.84       19.26     16.12 o 
  -7   1  17       37.32       29.50     14.64 o 
  -6   1  17       19.70       31.26     13.01 o 
  -5   1  17      183.72      175.62     21.67 o 
  -4   1  17      162.82      166.35     10.91 o 
  -3   1  17      488.26      437.51     10.71 o 
  -2   1  17     2362.91     2266.95     29.46 o 
  -1   1  17      301.99      339.49      9.09 o 
   0   1  17     3266.11     3164.96     36.52 o 
   1   1  17      810.89      805.33     14.92 o 
   2   1  17      145.79      180.43      9.35 o 
   3   1  17      537.49      509.16     12.80 o 
   4   1  17      342.94      357.78     18.99 o 
   5   1  17       27.25       32.46      8.22 o 
   6   1  17      586.62      593.99     15.76 o 
   7   1  17      284.40      295.39     13.42 o 
   8   1  17      373.94      386.53     32.60 o 
  -9   2  17        0.17        0.91     17.48 o 
  -8   2  17        4.39       -5.62     16.49 o 
  -7   2  17       10.73       30.53     14.66 o 
  -6   2  17      179.38      208.83     16.99 o 
  -5   2  17       26.94       12.58     10.54 o 
  -4   2  17      212.71      177.39     11.54 o 
  -3   2  17      180.18      199.00     10.32 o 
  -2   2  17       35.12       18.50      5.05 o 
  -1   2  17        2.09       11.06      5.16 o 
   0   2  17      125.00      106.82      6.00 o 
   1   2  17      569.83      545.47     12.58 o 
   2   2  17     1889.46     1692.12     24.31 o 
   3   2  17     1432.79     1386.59     21.71 o 
   4   2  17       52.93       34.92      7.76 o 
   5   2  17      647.40      589.95     14.15 o 
   6   2  17        2.51      -12.66      8.44 o 
   7   2  17        0.46        6.95      9.81 o 
   8   2  17      228.74      263.99     20.77 o 
  -8   3  17        0.88       14.63     16.20 o 
  -7   3  17        1.96        3.72     14.13 o 
  -6   3  17        1.47       15.60     11.21 o 
  -5   3  17      225.78      253.42     13.70 o 
  -4   3  17      724.45      665.49     19.21 o 
  -3   3  17      259.47      280.85      8.87 o 
  -2   3  17        1.71       -5.93      4.48 o 
  -1   3  17     6440.37     6246.26     67.43 o 
   0   3  17       10.37       -0.43      5.41 o 
   1   3  17      144.67      154.80      7.29 o 
   2   3  17       41.15       49.21      6.34 o 
   3   3  17      137.49      144.55      7.96 o 
   4   3  17       13.15       17.75      7.13 o 
   5   3  17     1027.47     1030.71     18.78 o 
   6   3  17       36.91       32.39      8.98 o 
   7   3  17      405.36      436.24     15.64 o 
   8   3  17       19.24       11.50     14.44 o 
  -8   4  17       12.52       29.71     17.66 o 
  -7   4  17       14.17       13.09     13.38 o 
  -6   4  17        7.62       17.01     11.93 o 
  -5   4  17      166.95      195.50     13.83 o 
  -4   4  17      589.48      519.42     17.41 o 
  -3   4  17       13.76        6.27      6.66 o 
  -2   4  17      733.93      728.36     14.82 o 
  -1   4  17        8.89        5.43      6.05 o 
   0   4  17       12.89        8.28      6.26 o 
   1   4  17      681.74      581.18     13.76 o 
   2   4  17     3239.52     3274.43     41.03 o 
   3   4  17        6.29       -2.04      6.89 o 
   4   4  17      980.63      986.76     19.13 o 
   5   4  17       76.91       43.13      9.08 o 
   6   4  17      157.45      176.32     12.86 o 
   7   4  17        1.75      -10.44     13.25 o 
   8   4  17       11.44        8.08     16.79 o 
  -8   5  17        1.62      -16.61     16.85 o 
  -7   5  17        0.16        1.42     14.06 o 
  -6   5  17        5.42        7.79     12.63 o 
  -5   5  17      271.26      277.87     15.87 o 
  -4   5  17      540.82      534.80     18.68 o 
  -3   5  17      852.50      884.17     15.98 o 
  -2   5  17      163.68      158.76      9.79 o 
  -1   5  17     1017.79      989.06     19.22 o 
   0   5  17     1183.53     1111.61     20.80 o 
   1   5  17      307.54      302.10     12.00 o 
   2   5  17        5.63       -0.37      7.55 o 
   3   5  17       28.53       47.19      8.88 o 
   4   5  17       71.40       97.61     10.01 o 
   5   5  17      254.99      299.77     13.95 o 
   6   5  17      403.48      429.77     22.30 o 
   7   5  17       81.44       77.71     15.49 o 
   8   5  17      126.47      122.03     19.84 o 
  -7   6  17       61.09       58.96     16.09 o 
  -6   6  17        0.19      -13.30     20.71 o 
  -5   6  17      105.62      112.53     13.98 o 
  -4   6  17       27.78       33.70     17.82 o 
  -3   6  17       79.74       60.34      8.88 o 
  -2   6  17      183.65      226.96     10.83 o 
  -1   6  17      176.36      171.59     10.37 o 
   0   6  17      181.41      192.39     10.70 o 
   1   6  17     1130.70     1112.85     21.88 o 
   2   6  17       30.66       16.62      8.69 o 
   3   6  17      854.66      801.33     18.96 o 
   4   6  17        2.05       15.40      9.64 o 
   5   6  17      129.96      156.20     12.91 o 
   6   6  17       73.58       48.54     18.01 o 
   7   6  17        0.35       -2.46     16.43 o 
  -7   7  17        4.03        5.99     17.54 o 
  -6   7  17       24.92       36.10     25.93 o 
  -5   7  17       20.97      -10.44     17.43 o 
  -4   7  17      299.55      286.80     21.18 o 
  -3   7  17       18.66       14.61      8.16 o 
  -2   7  17      632.65      711.37     17.56 o 
  -1   7  17        4.61       -5.38      8.41 o 
   0   7  17      629.20      571.80     16.06 o 
   1   7  17      125.07      125.65     10.83 o 
   2   7  17       19.30       23.42      9.49 o 
   3   7  17       50.94      115.39     12.36 o 
   4   7  17      103.90      128.97     14.07 o 
   5   7  17       48.22       31.45     13.89 o 
   6   7  17      189.02      213.16     17.87 o 
   7   7  17       25.30       12.86     18.48 o 
  -6   8  17      186.80      197.27     28.79 o 
  -5   8  17       47.79       18.53     24.37 o 
  -4   8  17       43.45       37.53     23.96 o 
  -3   8  17        8.97        0.08     10.86 o 
  -2   8  17        7.23       16.97      8.88 o 
  -1   8  17       97.15       95.72      9.77 o 
   0   8  17      458.18      427.69     16.78 o 
   1   8  17      234.65      257.31     13.23 o 
   2   8  17      916.51      872.76     21.40 o 
   3   8  17      131.51      155.20     16.67 o 
   4   8  17      509.20      451.54     33.45 o 
   5   8  17       21.68       29.00     18.35 o 
   6   8  17       37.15       17.35     15.29 o 
  -5   9  17       49.16       68.40     26.09 o 
  -4   9  17      112.81      112.81     27.21 o 
  -3   9  17      175.32      201.67     15.38 o 
  -2   9  17       19.29       25.23     11.55 o 
  -1   9  17      252.89      246.90     17.56 o 
   0   9  17       29.54       48.07     14.99 o 
   1   9  17      225.57      199.55     22.00 o 
   2   9  17      200.32      177.62     22.06 o 
   3   9  17       53.02       78.02     15.87 o 
   4   9  17        0.04       -7.89     15.65 o 
   5   9  17      113.15      184.06     19.46 o 
  -4  10  17      109.35      105.61     41.99 o 
  -3  10  17       10.16       14.81     16.18 o 
  -2  10  17        5.67       11.69     15.57 o 
  -1  10  17        0.85       -4.65     16.07 o 
   0  10  17       17.92       17.75     17.82 o 
   1  10  17       42.27       68.29     17.78 o 
   2  10  17      573.91      593.40     25.78 o 
   3  10  17       29.60       12.42     19.19 o 
   4  10  17       40.20       91.45     27.64 o 
  -2  11  17        1.88      -24.95     16.63 o 
  -1  11  17       90.91      104.24     18.65 o 
   0  11  17      226.15      219.09     21.57 o 
   1  11  17       15.20       26.10     18.40 o 
   2  11  17        0.14        1.12     17.11 o 
  -8   0  18       21.29       44.04     25.91 o 
  -6   0  18       69.34       23.12     19.85 o 
  -4   0  18      848.56      932.24     29.50 o 
  -2   0  18      957.09      900.97     23.31 o 
   0   0  18     1692.93     1749.08     31.16 o 
   2   0  18       24.81       15.53      9.17 o 
   4   0  18      991.26     1000.04     26.55 o 
   6   0  18      588.55      580.08     22.00 o 
   8   0  18      107.43       61.14     28.03 o 
  -9   1  18      158.49      160.34     22.50 o 
  -8   1  18        0.77        9.55     16.36 o 
  -7   1  18      151.83      168.03     17.88 o 
  -6   1  18       38.19       44.55     13.50 o 
  -5   1  18      515.01      448.21     17.64 o 
  -4   1  18       54.61       44.42      9.42 o 
  -3   1  18       24.22       33.85      6.85 o 
  -2   1  18      125.54      142.23      8.61 o 
  -1   1  18     1734.83     1666.21     21.43 o 
   0   1  18     1275.19     1139.36     17.14 o 
   1   1  18     1879.37     1740.43     24.76 o 
   2   1  18     1083.90     1029.70     20.25 o 
   3   1  18     1725.75     1603.63     24.33 o 
   4   1  18      276.70      271.34     11.48 o 
   5   1  18      292.38      265.24     11.48 o 
   6   1  18       56.79       73.91     10.06 o 
   7   1  18       32.54       37.24     10.90 o 
   8   1  18       20.13       19.57     14.17 o 
  -8   2  18       19.20        5.65     16.63 o 
  -7   2  18       22.02       12.12     14.37 o 
  -6   2  18       88.62      101.12     15.27 o 
  -5   2  18       54.14       99.80     12.57 o 
  -4   2  18       32.37       46.32      9.21 o 
  -3   2  18      995.83      987.15     25.94 o 
  -2   2  18       65.10       57.23      6.28 o 
  -1   2  18      687.41      643.01     12.05 o 
   0   2  18      748.16      744.56     13.61 o 
   1   2  18      318.94      323.76     10.13 o 
   2   2  18       20.96       16.96      6.65 o 
   3   2  18     1017.97      992.62     18.26 o 
   4   2  18     1100.72     1101.30     30.36 o 
   5   2  18     1404.35     1270.01     21.17 o 
   6   2  18        9.14        3.71      8.83 o 
   7   2  18      567.13      499.05     16.25 o 
   8   2  18       41.33       56.97     15.00 o 
  -8   3  18       70.37       68.41     18.08 o 
  -7   3  18       13.57        5.29     15.92 o 
  -6   3  18      173.58      185.14     15.34 o 
  -5   3  18       27.73       33.36     11.11 o 
  -4   3  18      592.97      618.85     16.94 o 
  -3   3  18      169.21      182.40      9.77 o 
  -2   3  18      467.94      438.88     11.02 o 
  -1   3  18       17.21       36.34      6.44 o 
   0   3  18      869.19      718.80     15.24 o 
   1   3  18       34.20       46.42      6.90 o 
   2   3  18     2556.05     2341.04     31.50 o 
   3   3  18        2.23        3.44      6.68 o 
   4   3  18      357.74      353.00     11.37 o 
   5   3  18        0.43        1.12      8.11 o 
   6   3  18        6.69       10.83      9.15 o 
   7   3  18       35.80       18.01     12.50 o 
   8   3  18      192.31      233.86     18.17 o 
  -8   4  18        0.16       20.14     16.27 o 
  -7   4  18       30.76       80.52     15.80 o 
  -6   4  18        1.51       -8.68     11.86 o 
  -5   4  18       33.33       36.39     16.10 o 
  -4   4  18       24.20       26.52     11.02 o 
  -3   4  18     1304.40     1307.96     21.38 o 
  -2   4  18     1938.89     1871.05     26.67 o 
  -1   4  18      104.44       95.06      7.38 o 
   0   4  18      101.06      121.83     10.03 o 
   1   4  18      193.89      222.34      9.72 o 
   2   4  18      140.04      145.77      8.72 o 
   3   4  18      937.34      899.87     17.63 o 
   4   4  18      273.77      246.24     11.40 o 
   5   4  18      746.63      772.85     20.05 o 
   6   4  18      287.67      264.76     14.95 o 
   7   4  18      205.16      209.76     17.97 o 
   8   4  18        0.77      -17.87     16.47 o 
  -8   5  18       52.88       81.20     17.40 o 
  -7   5  18       63.34       69.97     15.65 o 
  -6   5  18       97.69       95.14     14.89 o 
  -5   5  18      271.30      288.41     17.91 o 
  -4   5  18      340.70      315.39     19.54 o 
  -3   5  18      110.98      116.92     12.28 o 
  -2   5  18      130.97      128.89     10.05 o 
  -1   5  18      144.64      169.64      9.88 o 
   0   5  18      394.67      433.76     13.23 o 
   1   5  18     2214.81     1966.78     30.90 o 
   2   5  18      277.06      313.37     20.72 o 
   3   5  18      235.46      204.57     11.44 o 
   4   5  18      359.46      417.79     14.90 o 
   5   5  18        1.69       -1.90     10.64 o 
   6   5  18       21.86       26.29     14.32 o 
   7   5  18      135.27      156.11     17.66 o 
  -7   6  18       15.00       35.44     16.12 o 
  -6   6  18       30.76       29.07     15.49 o 
  -5   6  18       19.54       21.98     12.97 o 
  -4   6  18      184.58      186.80     16.72 o 
  -3   6  18      114.27      104.97      9.77 o 
  -2   6  18      367.02      389.07     13.05 o 
  -1   6  18       45.29       55.21      9.02 o 
   0   6  18      155.41      144.49     10.31 o 
   1   6  18      113.97      137.15     11.68 o 
   2   6  18       78.04       94.32     10.25 o 
   3   6  18        9.33       25.84     10.63 o 
   4   6  18     1497.03     1531.72     31.05 o 
   5   6  18       19.88       23.05     13.39 o 
   6   6  18      424.60      451.79     20.76 o 
   7   6  18       44.54       41.09     18.49 o 
  -7   7  18       75.26      100.84     20.54 o 
  -6   7  18       74.65       48.45     27.47 o 
  -5   7  18       84.23      108.06     20.64 o 
  -4   7  18       15.63       -6.19     16.46 o 
  -3   7  18       42.21       47.91      8.84 o 
  -2   7  18        2.97       -5.43      8.92 o 
  -1   7  18       37.50       39.64      9.61 o 
   0   7  18        1.01       -3.04      8.91 o 
   1   7  18      934.43      983.86     24.98 o 
   2   7  18      148.51      119.86     11.57 o 
   3   7  18      766.24      793.08     22.50 o 
   4   7  18        0.29      -17.92     11.95 o 
   5   7  18        2.04      -18.44     13.02 o 
   6   7  18       12.15       18.36     14.98 o 
  -6   8  18        7.01      -37.90     25.27 o 
  -5   8  18        5.29        3.01     24.16 o 
  -4   8  18       29.39       39.27     23.97 o 
  -3   8  18      248.92      234.72     15.16 o 
  -2   8  18      286.17      283.53     12.51 o 
  -1   8  18      268.42      237.45     12.90 o 
   0   8  18       39.91       48.21     10.65 o 
   1   8  18        4.70        7.85     10.14 o 
   2   8  18        0.61        5.16     12.56 o 
   3   8  18       69.63       52.40     15.00 o 
   4   8  18       14.66       36.41     16.51 o 
   5   8  18      291.74      351.31     19.64 o 
   6   8  18      191.66      222.34     18.88 o 
  -5   9  18        7.88      -22.55     22.67 o 
  -4   9  18       18.75       -4.92     24.74 o 
  -3   9  18        3.97        3.86     14.80 o 
  -2   9  18        5.72       35.37     15.10 o 
  -1   9  18       11.84       21.90     14.58 o 
   0   9  18      176.34      217.96     18.82 o 
   1   9  18      109.67      113.93     23.15 o 
   2   9  18      325.24      372.79     19.16 o 
   3   9  18        4.01        7.43     15.66 o 
   4   9  18       53.63       30.87     16.51 o 
   5   9  18       40.58       54.09     17.72 o 
  -4  10  18       18.88        1.69     26.01 o 
  -3  10  18       19.57       10.99     17.98 o 
  -2  10  18       14.50       34.05     15.59 o 
  -1  10  18       92.62      107.36     17.69 o 
   0  10  18       23.23       -3.25     15.63 o 
   1  10  18       20.16       11.82     16.96 o 
   2  10  18        0.57      -10.19     16.58 o 
   3  10  18       24.54       32.36     20.73 o 
  -1  11  18       39.42       35.36     18.11 o 
   0  11  18       79.14       96.04     19.75 o 
   1  11  18      180.92      214.19     21.75 o 
  -7   0  19       11.24       -1.62     20.69 o 
  -5   0  19        9.57        2.67     14.55 o 
  -3   0  19        5.02       -9.86      9.40 o 
  -1   0  19     1843.74     1771.85     37.61 o 
   1   0  19     2760.05     2635.06     48.59 o 
   3   0  19       81.30       58.60     10.96 o 
   5   0  19       19.51       39.71     12.70 o 
   7   0  19      410.35      508.51     49.76 o 
  -8   1  19       48.35       32.90     17.97 o 
  -7   1  19       26.28       55.41     16.27 o 
  -6   1  19        1.53        5.34     13.99 o 
  -5   1  19       38.66       12.13     10.15 o 
  -4   1  19      827.29      757.44     19.39 o 
  -3   1  19      564.37      588.56     14.35 o 
  -2   1  19     1144.26     1180.54     17.43 o 
  -1   1  19        2.01        6.42      5.63 o 
   0   1  19      171.03      192.23      8.79 o 
   1   1  19       17.31       40.59      7.09 o 
   2   1  19      212.20      185.29      9.11 o 
   3   1  19      363.91      339.26     11.34 o 
   4   1  19     1426.93     1411.92     23.38 o 
   5   1  19      309.71      297.10     12.17 o 
   6   1  19      554.80      503.50     15.56 o 
   7   1  19       86.44       72.96     15.22 o 
   8   1  19       29.18       22.22     14.90 o 
  -8   2  19        9.47       26.33     17.60 o 
  -7   2  19        5.52        5.35     15.16 o 
  -6   2  19        1.60       -3.86     13.21 o 
  -5   2  19      135.86      122.99     11.87 o 
  -4   2  19       17.68       20.65     10.45 o 
  -3   2  19      190.79      198.50      9.63 o 
  -2   2  19      835.59      840.52     15.37 o 
  -1   2  19      471.74      465.15     10.65 o 
   0   2  19      914.96      834.98     14.89 o 
   1   2  19     2665.76     2712.65     35.20 o 
   2   2  19     1141.74     1067.94     18.71 o 
   3   2  19      533.33      538.36     13.79 o 
   4   2  19      306.71      256.86     10.97 o 
   5   2  19       45.16       39.51      8.50 o 
   6   2  19      143.00      212.09     11.58 o 
   7   2  19       46.55       48.23     12.74 o 
   8   2  19       33.43       41.05     15.28 o 
  -8   3  19        0.79      -10.05     18.22 o 
  -7   3  19        3.54       20.62     14.16 o 
  -6   3  19       11.90       19.81     12.93 o 
  -5   3  19      420.26      444.45     20.22 o 
  -4   3  19      164.35      164.25     12.78 o 
  -3   3  19     1494.72     1384.58     24.32 o 
  -2   3  19      140.52      134.10      8.09 o 
  -1   3  19      145.99      147.66      8.16 o 
   0   3  19        7.06        0.68      6.73 o 
   1   3  19       28.57       26.25      7.70 o 
   2   3  19        3.82       -4.88      8.18 o 
   3   3  19     2075.94     1986.54     29.05 o 
   4   3  19      183.99      208.93     10.98 o 
   5   3  19     1742.27     1640.62     25.30 o 
   6   3  19       14.20       16.43      9.73 o 
   7   3  19      328.33      335.94     17.77 o 
   8   3  19        3.01        4.82     15.24 o 
  -8   4  19       28.79       22.48     16.81 o 
  -7   4  19       69.93       80.84     17.34 o 
  -6   4  19       78.05       67.64     16.59 o 
  -5   4  19       98.45       81.44     13.43 o 
  -4   4  19       10.54      -13.79     13.91 o 
  -3   4  19       39.14       49.38      7.99 o 
  -2   4  19       12.25       22.46      7.07 o 
  -1   4  19      182.42      172.72      8.53 o 
   0   4  19     2610.68     2522.68     33.85 o 
   1   4  19       21.35       37.95      7.51 o 
   2   4  19      468.86      496.85     13.09 o 
   3   4  19      443.78      384.48     12.29 o 
   4   4  19      278.98      274.37     12.12 o 
   5   4  19        8.54       -0.24     10.68 o 
   6   4  19        2.52      -14.21     14.15 o 
   7   4  19       38.55       30.22     17.82 o 
  -7   5  19       73.46       75.77     18.94 o 
  -6   5  19      189.23      236.07     16.71 o 
  -5   5  19       81.89       94.47     14.20 o 
  -4   5  19       76.04       91.69     13.23 o 
  -3   5  19      204.33      241.07     10.77 o 
  -2   5  19      758.00      758.47     15.50 o 
  -1   5  19       74.69       79.48      9.12 o 
   0   5  19       35.00       29.96      8.40 o 
   1   5  19       91.69       99.40      9.78 o 
   2   5  19      401.43      398.51     14.98 o 
   3   5  19      271.10      277.84     12.86 o 
   4   5  19      771.31      767.44     22.78 o 
   5   5  19      150.72      189.35     15.36 o 
   6   5  19      372.86      306.61     18.65 o 
   7   5  19      184.65      202.68     18.50 o 
  -7   6  19        5.97      -23.70     15.80 o 
  -6   6  19      107.68      120.09     24.44 o 
  -5   6  19        6.49        7.78     12.95 o 
  -4   6  19        3.44       21.00     13.69 o 
  -3   6  19       48.62       62.13     10.36 o 
  -2   6  19       87.41       92.65      9.77 o 
  -1   6  19     1578.09     1544.20     26.67 o 
   0   6  19      313.82      285.58     12.61 o 
   1   6  19      737.37      756.39     28.73 o 
   2   6  19       29.89       71.29     11.06 o 
   3   6  19     1134.77     1058.67     24.94 o 
   4   6  19       87.33       64.56     13.15 o 
   5   6  19      158.28      120.46     15.37 o 
   6   6  19       55.15       47.82     15.81 o 
   7   6  19       49.20       60.50     16.61 o 
  -6   7  19      124.88      149.05     23.62 o 
  -5   7  19       76.88       69.39     19.84 o 
  -4   7  19      365.51      403.76     24.91 o 
  -3   7  19       53.19       69.26     12.94 o 
  -2   7  19       42.48       47.44      9.72 o 
  -1   7  19      153.46      129.50     11.15 o 
   0   7  19       44.31       25.28      9.60 o 
   1   7  19        2.01       -5.12      9.50 o 
   2   7  19      112.23      137.97     11.91 o 
   3   7  19       30.03       22.31     13.91 o 
   4   7  19      520.17      609.79     29.02 o 
   5   7  19        5.38        3.55     13.72 o 
   6   7  19      190.55      226.46     18.13 o 
  -6   8  19        2.92        4.97     25.48 o 
  -5   8  19        0.13      -35.79     23.86 o 
  -4   8  19       34.16       71.17     25.21 o 
  -3   8  19      130.80      183.55     17.53 o 
  -2   8  19      166.68      204.68     12.13 o 
  -1   8  19      120.62      134.00     11.90 o 
   0   8  19      609.37      620.39     24.84 o 
   1   8  19       57.04       91.77     14.07 o 
   2   8  19       91.51       94.87     14.41 o 
   3   8  19       99.56      131.73     16.40 o 
   4   8  19      336.80      313.57     33.03 o 
   5   8  19        0.29      -16.47     16.82 o 
  -5   9  19        9.01       -4.51     26.72 o 
  -4   9  19       30.47       77.36     26.55 o 
  -3   9  19      134.69      161.36     17.83 o 
  -2   9  19       86.98       88.71     16.79 o 
  -1   9  19      102.82       84.26     17.25 o 
   0   9  19        4.78        0.85     14.85 o 
   1   9  19        8.87       -8.69     15.78 o 
   2   9  19       38.05       46.08     14.54 o 
   3   9  19      212.70      275.29     20.57 o 
   4   9  19       16.51       41.38     17.84 o 
  -3  10  19        3.69       -3.12     19.58 o 
  -2  10  19       70.43       80.79     17.79 o 
  -1  10  19      159.16      184.27     19.70 o 
   0  10  19      781.42      839.06     31.18 o 
   1  10  19        3.55       -8.15     16.79 o 
   2  10  19       98.91      154.82     19.88 o 
   3  10  19      240.11      228.11     25.01 o 
  -8   0  20       21.71       29.82     26.16 o 
  -6   0  20      159.31      183.71     19.91 o 
  -4   0  20      341.53      391.36     21.73 o 
  -2   0  20     1053.82     1013.39     23.57 o 
   0   0  20      143.71      151.17     12.34 o 
   2   0  20     1202.76     1187.78     28.61 o 
   4   0  20       76.17       71.10     13.30 o 
   6   0  20      438.63      372.76     32.39 o 
   8   0  20       29.45       66.60     24.20 o 
  -8   1  20        1.08      -26.37     17.58 o 
  -7   1  20      154.66      160.36     19.20 o 
  -6   1  20      131.39      134.22     14.79 o 
  -5   1  20      126.30      169.40     12.92 o 
  -4   1  20        7.77       19.32      9.73 o 
  -3   1  20      287.55      282.76     11.02 o 
  -2   1  20      567.85      546.86     13.08 o 
  -1   1  20      782.86      708.29     16.46 o 
   0   1  20     1001.23      931.33     17.20 o 
   1   1  20      908.39      831.14     16.44 o 
   2   1  20       59.36       54.89      7.66 o 
   3   1  20      190.49      178.32      9.68 o 
   4   1  20       45.21       36.15      8.91 o 
   5   1  20      454.51      479.31     16.91 o 
   6   1  20      168.01      177.33     12.22 o 
   7   1  20      448.33      495.52     18.02 o 
   8   1  20       50.20       47.62     15.74 o 
  -8   2  20      123.46      180.73     31.97 o 
  -7   2  20      115.47      173.83     20.15 o 
  -6   2  20       15.92        1.90     12.83 o 
  -5   2  20      337.38      352.83     25.24 o 
  -4   2  20       74.48       82.75     12.28 o 
  -3   2  20      819.74      842.75     17.32 o 
  -2   2  20        1.22       -2.84      6.52 o 
  -1   2  20      979.34      946.37     15.32 o 
   0   2  20      243.48      325.60     10.89 o 
   1   2  20      403.77      395.15     11.52 o 
   2   2  20      442.66      432.93     12.32 o 
   3   2  20      133.83      134.64      9.22 o 
   4   2  20       31.09       30.79      8.69 o 
   5   2  20      264.38      243.45     11.36 o 
   6   2  20      351.14      367.22     15.13 o 
   7   2  20        0.63       -3.34     12.04 o 
   8   2  20        2.25       -3.55     15.13 o 
  -8   3  20       70.79       66.40     18.03 o 
  -7   3  20        9.66       -0.37     14.73 o 
  -6   3  20       86.29       48.54     14.05 o 
  -5   3  20        0.46        3.75     14.54 o 
  -4   3  20        3.12       -0.84     10.99 o 
  -3   3  20       55.19       82.69     10.96 o 
  -2   3  20      458.59      457.33     11.82 o 
  -1   3  20       10.51        4.97      7.02 o 
   0   3  20      701.39      630.26     14.81 o 
   1   3  20       40.10       23.24      8.23 o 
   2   3  20     1174.62     1062.09     20.79 o 
   3   3  20      273.23      295.97     11.77 o 
   4   3  20       32.47       52.95      9.16 o 
   5   3  20        2.78        8.51      9.33 o 
   6   3  20      134.64      188.80     16.74 o 
   7   3  20        6.91        1.18     14.35 o 
  -8   4  20        4.61       -6.54     16.41 o 
  -7   4  20       11.57       25.65     15.25 o 
  -6   4  20       52.05       75.54     24.37 o 
  -5   4  20       36.52       38.87     12.34 o 
  -4   4  20       13.73       28.25     13.59 o 
  -3   4  20       11.81        2.27      8.28 o 
  -2   4  20       31.03       40.77      7.40 o 
  -1   4  20       61.70       67.90      8.19 o 
   0   4  20       77.88       72.21      8.40 o 
   1   4  20     1308.88     1269.27     21.69 o 
   2   4  20      249.39      215.84     11.78 o 
   3   4  20      278.47      304.66     11.91 o 
   4   4  20       87.81       62.50     10.39 o 
   5   4  20      607.75      632.72     18.88 o 
   6   4  20        0.68        6.66     14.00 o 
   7   4  20        1.97       26.98     14.76 o 
  -7   5  20       27.22       20.15     17.83 o 
  -6   5  20      277.21      259.63     18.04 o 
  -5   5  20      138.67      111.19     14.91 o 
  -4   5  20       24.35       33.13     12.27 o 
  -3   5  20       48.23       18.09     10.15 o 
  -2   5  20      180.49      215.47     11.75 o 
  -1   5  20      714.82      685.28     17.28 o 
   0   5  20      248.43      310.38     12.59 o 
   1   5  20       54.53       30.28      9.34 o 
   2   5  20      189.00      198.18     18.10 o 
   3   5  20      158.02      127.01     12.53 o 
   4   5  20       67.23       54.40     11.16 o 
   5   5  20       24.29       39.76     17.39 o 
   6   5  20      151.12      157.23     16.92 o 
   7   5  20       35.80       37.38     18.27 o 
  -7   6  20        3.68       15.53     16.57 o 
  -6   6  20       50.42       28.32     15.88 o 
  -5   6  20       70.80       40.19     15.96 o 
  -4   6  20      333.43      308.02     25.01 o 
  -3   6  20       16.16       28.65     12.77 o 
  -2   6  20      440.87      418.95     15.43 o 
  -1   6  20        4.18        5.29      9.37 o 
   0   6  20       76.02       81.72     10.34 o 
   1   6  20      103.56      119.44     11.05 o 
   2   6  20      188.24      218.50     13.82 o 
   3   6  20      403.45      488.01     21.51 o 
   4   6  20      417.85      467.18     22.75 o 
   5   6  20       66.42       24.09     13.78 o 
   6   6  20      104.93       74.88     15.62 o 
  -6   7  20        1.00      -14.75     22.23 o 
  -5   7  20       12.23        3.50     19.10 o 
  -4   7  20       58.13       82.02     19.00 o 
  -3   7  20        8.15       16.49     16.58 o 
  -2   7  20        0.61       -2.57      9.96 o 
  -1   7  20      981.75     1008.49     22.09 o 
   0   7  20       11.98       20.04     10.34 o 
   1   7  20      294.37      304.99     14.65 o 
   2   7  20        1.67       -7.05     12.10 o 
   3   7  20       33.06        3.72     13.76 o 
   4   7  20       11.36       17.70     16.19 o 
   5   7  20      180.43      209.89     20.46 o 
   6   7  20       18.69       -4.61     20.91 o 
  -5   8  20       33.49       46.68     25.39 o 
  -4   8  20       61.73       90.13     22.05 o 
  -3   8  20       20.58       -6.86     15.53 o 
  -2   8  20       13.84        8.51      9.75 o 
  -1   8  20      102.85      109.56     13.36 o 
   0   8  20       29.03       12.48     13.00 o 
   1   8  20        5.38       10.10     12.53 o 
   2   8  20      201.03      237.45     17.19 o 
   3   8  20      315.54      325.07     22.16 o 
   4   8  20       61.05       67.94     17.59 o 
   5   8  20       19.39       38.04     18.44 o 
  -4   9  20        0.20       50.92     27.27 o 
  -3   9  20       44.96       40.58     26.17 o 
  -2   9  20       46.70       26.76     25.21 o 
  -1   9  20       50.41       46.90     16.03 o 
   0   9  20      110.97       92.09     17.53 o 
   1   9  20        8.40       24.62     14.50 o 
   2   9  20       38.94       31.41     14.71 o 
   3   9  20        2.65       -3.15     17.73 o 
   4   9  20       82.27      118.28     25.21 o 
  -2  10  20      169.21      135.21     19.29 o 
  -1  10  20      108.52      146.38     21.67 o 
   0  10  20        3.43      -24.38     16.36 o 
   1  10  20        3.16        8.19     17.65 o 
   2  10  20        0.21       11.46     17.38 o 
  -7   0  21       12.95      -20.73     18.16 o 
  -5   0  21       23.27       16.70     16.04 o 
  -3   0  21      630.62      627.44     21.94 o 
  -1   0  21      391.43      401.17     14.56 o 
   1   0  21       45.71       45.00     11.18 o 
   3   0  21      329.02      391.80     17.86 o 
   5   0  21      899.54      848.53     26.89 o 
   7   0  21      687.82      733.04     31.40 o 
  -8   1  21       13.27       -0.11     18.06 o 
  -7   1  21        1.51       -7.03     15.24 o 
  -6   1  21      185.78      205.46     14.99 o 
  -5   1  21        7.75        7.43     10.99 o 
  -4   1  21       67.46       73.54     12.33 o 
  -3   1  21       24.53        6.94      7.74 o 
  -2   1  21        3.80        1.05      6.71 o 
  -1   1  21       12.76        9.33      7.13 o 
   0   1  21      859.17      810.83     16.20 o 
   1   1  21       18.87       16.38      8.22 o 
   2   1  21     1550.44     1461.97     25.58 o 
   3   1  21      235.19      220.17     10.54 o 
   4   1  21     1462.66     1396.05     23.96 o 
   5   1  21       85.09       65.31      9.86 o 
   6   1  21       14.85       -6.74     11.27 o 
   7   1  21        0.46       -2.22     11.96 o 
   8   1  21        1.24       -7.10     15.21 o 
  -8   2  21       34.45       27.08     17.27 o 
  -7   2  21       20.72       17.11     15.11 o 
  -6   2  21       10.57        5.77     11.92 o 
  -5   2  21        1.65       -4.17     11.11 o 
  -4   2  21       11.39        9.94     10.50 o 
  -3   2  21      143.06      122.60     11.06 o 
  -2   2  21       14.30        3.07      6.50 o 
  -1   2  21      209.83      232.58     11.42 o 
   0   2  21      830.19      818.08     16.37 o 
   1   2  21       61.59       82.55      8.00 o 
   2   2  21      150.04      188.23      9.81 o 
   3   2  21     1166.30     1061.92     20.06 o 
   4   2  21      136.04      159.88     10.70 o 
   5   2  21       11.84       -1.97      8.50 o 
   6   2  21      481.53      486.22     17.89 o 
   7   2  21      287.56      273.20     15.52 o 
  -8   3  21        1.01      -19.64     16.31 o 
  -7   3  21        1.26       16.02     15.77 o 
  -6   3  21      459.23      449.48     21.93 o 
  -5   3  21       93.23      124.92     16.64 o 
  -4   3  21        2.68       -9.40     13.16 o 
  -3   3  21       17.34       20.64     11.26 o 
  -2   3  21      179.54      189.49     11.07 o 
  -1   3  21       87.00       92.04     10.75 o 
   0   3  21       36.96       52.11      9.05 o 
   1   3  21     2529.60     2390.32     35.68 o 
   2   3  21       37.63       44.81      8.10 o 
   3   3  21     1104.72     1055.77     20.41 o 
   4   3  21        5.75      -12.30      9.04 o 
   5   3  21      251.92      236.97     12.97 o 
   6   3  21       13.59       10.04     12.09 o 
   7   3  21       17.59       35.97     15.17 o 
  -7   4  21        3.65        7.05     15.65 o 
  -6   4  21       11.73      -22.68     15.79 o 
  -5   4  21       18.97       31.16     16.15 o 
  -4   4  21      164.25      165.04     14.45 o 
  -3   4  21       39.01       40.86     12.03 o 
  -2   4  21      373.99      383.26     11.98 o 
  -1   4  21        6.63        2.30      7.73 o 
   0   4  21      329.48      357.36     14.75 o 
   1   4  21      407.75      336.13     13.03 o 
   2   4  21      150.17      153.34     10.95 o 
   3   4  21      185.44      224.81     11.22 o 
   4   4  21      350.29      395.02     15.65 o 
   5   4  21       97.51       89.26     14.79 o 
   6   4  21      168.59      221.60     21.08 o 
   7   4  21       77.96       46.07     16.89 o 
  -7   5  21        1.09       18.88     17.38 o 
  -6   5  21       16.95       13.91     18.56 o 
  -5   5  21       35.54       35.51     13.90 o 
  -4   5  21        2.18       -4.46     18.75 o 
  -3   5  21       31.80       22.11     11.87 o 
  -2   5  21        4.43        0.72      8.01 o 
  -1   5  21      162.62      168.48     11.37 o 
   0   5  21      701.98      661.38     21.87 o 
   1   5  21      150.38      188.42     11.93 o 
   2   5  21      315.01      276.77     14.65 o 
   3   5  21      824.78      832.47     36.46 o 
   4   5  21      364.05      327.68     18.22 o 
   5   5  21      163.36      165.72     16.47 o 
   6   5  21        6.57       18.67     15.21 o 
   7   5  21        1.36       -5.79     15.44 o 
  -6   6  21       19.15      -17.48     15.47 o 
  -5   6  21       22.07       20.17     16.27 o 
  -4   6  21       13.75        5.24     14.54 o 
  -3   6  21        8.07       12.12     16.69 o 
  -2   6  21       47.49       51.16      9.84 o 
  -1   6  21       50.40       46.64     10.09 o 
   0   6  21      332.16      338.03     14.60 o 
   1   6  21      558.16      543.17     17.02 o 
   2   6  21       40.73       29.14     11.52 o 
   3   6  21      153.92      154.66     16.84 o 
   4   6  21      474.24      483.23     29.62 o 
   5   6  21       82.06      133.38     16.35 o 
   6   6  21       73.09       75.77     16.49 o 
  -6   7  21       28.85       22.81     21.72 o 
  -5   7  21       59.90       66.45     21.00 o 
  -4   7  21       39.83       27.14     17.40 o 
  -3   7  21        1.27        1.37     14.29 o 
  -2   7  21       30.30       31.94     10.42 o 
  -1   7  21       26.39       34.76     10.60 o 
   0   7  21      151.82      212.53     18.79 o 
   1   7  21       35.19       20.83     13.34 o 
   2   7  21      192.79      220.48     18.22 o 
   3   7  21       46.27       16.77     15.67 o 
   4   7  21      142.98      158.36     18.78 o 
   5   7  21        2.58       20.55     17.66 o 
  -5   8  21       14.68        7.09     25.19 o 
  -4   8  21       81.11       68.92     21.17 o 
  -3   8  21       28.28       36.67     15.97 o 
  -2   8  21        6.81       15.64     13.12 o 
  -1   8  21       57.07       73.38     14.60 o 
   0   8  21      230.86      216.20     16.93 o 
   1   8  21       80.78       65.99     14.43 o 
   2   8  21        1.27      -15.95     14.49 o 
   3   8  21        4.41        5.19     15.76 o 
   4   8  21      121.12      159.48     28.55 o 
  -4   9  21        7.15       -5.88     25.31 o 
  -3   9  21       64.55       36.77     26.76 o 
  -2   9  21       21.42        5.24     15.92 o 
  -1   9  21       51.43       66.92     17.31 o 
   0   9  21      135.17      121.24     18.52 o 
   1   9  21      132.95      152.52     17.38 o 
   2   9  21        9.69       17.39     15.33 o 
   3   9  21      112.50      114.33     18.60 o 
  -2  10  21      193.76      212.06     21.08 o 
  -1  10  21       25.47        6.20     19.22 o 
   0  10  21        6.36        9.00     22.14 o 
   1  10  21        3.12        8.21     19.26 o 
  -8   0  22       71.94      101.26     22.40 o 
  -6   0  22      260.42      274.86     23.33 o 
  -4   0  22      417.37      401.45     29.22 o 
  -2   0  22      305.12      300.80     14.64 o 
   0   0  22       32.33       32.50     12.15 o 
   2   0  22     1806.56     1700.61     37.56 o 
   4   0  22      236.77      187.11     16.16 o 
   6   0  22        1.47       39.60     18.32 o 
  -8   1  22       32.44       25.44     19.94 o 
  -7   1  22      129.39      130.28     15.80 o 
  -6   1  22      189.38      179.21     15.41 o 
  -5   1  22      212.78      249.87     15.16 o 
  -4   1  22      257.47      244.24     15.54 o 
  -3   1  22      365.25      377.44     16.50 o 
  -2   1  22       63.52       65.24      7.45 o 
  -1   1  22     1159.77     1103.37     20.32 o 
   0   1  22      101.63      115.16      8.84 o 
   1   1  22       30.45       32.48      7.77 o 
   2   1  22      129.03      113.64      9.19 o 
   3   1  22      260.45      278.67     13.19 o 
   4   1  22      630.67      576.22     15.64 o 
   5   1  22      757.97      783.86     18.96 o 
   6   1  22       60.99       57.38     13.12 o 
   7   1  22      173.41      187.72     14.80 o 
  -8   2  22       67.59       75.31     18.08 o 
  -7   2  22       10.08       -6.57     16.55 o 
  -6   2  22       64.87       55.08     13.22 o 
  -5   2  22      175.00      186.28     14.62 o 
  -4   2  22        1.43        3.36     10.40 o 
  -3   2  22       44.25       55.21     11.79 o 
  -2   2  22       26.24       24.25      6.91 o 
  -1   2  22      134.61      143.29      8.82 o 
   0   2  22      780.32      774.51     16.66 o 
   1   2  22      367.44      363.95     12.02 o 
   2   2  22       91.64      108.07      9.45 o 
   3   2  22      564.21      523.45     14.65 o 
   4   2  22      957.03      891.61     19.43 o 
   5   2  22      139.15      149.67     12.33 o 
   6   2  22        0.08        2.18     11.04 o 
   7   2  22       49.39       69.48     13.73 o 
  -7   3  22        1.26      -20.17     15.39 o 
  -6   3  22       24.05       33.05     15.25 o 
  -5   3  22        4.80       12.12     13.42 o 
  -4   3  22      402.65      438.82     22.79 o 
  -3   3  22      358.92      296.42     35.05 o 
  -2   3  22     1108.19     1069.77     23.05 o 
  -1   3  22        0.98       -1.03      7.97 o 
   0   3  22      675.52      638.91     15.61 o 
   1   3  22        4.06       -5.97      8.50 o 
   2   3  22       95.86      116.36     10.85 o 
   3   3  22       42.84       48.16      9.17 o 
   4   3  22      309.60      342.50     13.54 o 
   5   3  22       39.17       57.62     12.23 o 
   6   3  22      685.97      688.17     22.03 o 
   7   3  22        3.97       10.12     14.84 o 
  -7   4  22        1.06       -1.71     19.55 o 
  -6   4  22       31.55       43.24     16.14 o 
  -5   4  22       66.86       44.15     16.21 o 
  -4   4  22       41.02       27.67     13.23 o 
  -3   4  22        7.57        3.22     10.26 o 
  -2   4  22       11.49        4.81      8.21 o 
  -1   4  22      440.65      471.51     13.67 o 
   0   4  22      243.08      200.90     10.85 o 
   1   4  22      729.04      769.63     18.64 o 
   2   4  22       80.35       46.21     10.06 o 
   3   4  22      768.14      753.19     19.43 o 
   4   4  22       29.68       25.95     12.72 o 
   5   4  22       90.21       85.60     15.15 o 
   6   4  22        8.39       -0.24     14.18 o 
   7   4  22       43.17       59.70     19.46 o 
  -7   5  22       30.28       31.43     17.93 o 
  -6   5  22      246.70      237.88     22.90 o 
  -5   5  22        3.35        1.07     14.48 o 
  -4   5  22       82.80      103.77     15.73 o 
  -3   5  22      705.32      634.89     44.28 o 
  -2   5  22      729.72      769.00     17.75 o 
  -1   5  22      115.76      105.67     10.91 o 
   0   5  22      109.94      134.61     11.38 o 
   1   5  22      120.26       93.64     15.35 o 
   2   5  22        0.38       -1.89     10.94 o 
   3   5  22       93.22      133.56     15.51 o 
   4   5  22       79.29      109.21     16.64 o 
   5   5  22      258.36      272.11     18.30 o 
   6   5  22      137.73      179.61     18.61 o 
  -6   6  22       55.79       62.61     17.54 o 
  -5   6  22        1.26        7.37     16.57 o 
  -4   6  22        3.95        1.89     16.22 o 
  -3   6  22       19.67       27.30     17.02 o 
  -2   6  22      267.62      274.20     20.90 o 
  -1   6  22       74.38      102.06     13.17 o 
   0   6  22      237.14      278.26     13.94 o 
   1   6  22        0.43       -1.53     10.41 o 
   2   6  22     1594.80     1429.64     35.78 o 
   3   6  22      134.15      105.54     16.84 o 
   4   6  22       18.22       14.77     15.59 o 
   5   6  22        9.82       20.77     18.08 o 
   6   6  22       25.44       36.64     16.56 o 
  -5   7  22      124.61      131.01     22.63 o 
  -4   7  22       17.82       28.11     19.53 o 
  -3   7  22      330.76      340.88     25.22 o 
  -2   7  22        4.66       19.04     10.68 o 
  -1   7  22      136.27      148.19     12.71 o 
   0   7  22       52.24       43.56     13.58 o 
   1   7  22       35.40       39.22     13.87 o 
   2   7  22        0.09       -3.16     14.96 o 
   3   7  22      190.60      171.69     19.25 o 
   4   7  22       11.29       -8.71     19.28 o 
   5   7  22      236.37      275.25     26.33 o 
  -4   8  22       17.64       -8.45     19.47 o 
  -3   8  22       25.58        9.19     19.66 o 
  -2   8  22        8.23       11.00     13.12 o 
  -1   8  22      379.25      409.29     22.57 o 
   0   8  22       52.75       82.00     15.23 o 
   1   8  22      101.72       92.23     15.70 o 
   2   8  22      116.14      135.10     18.70 o 
   3   8  22      627.04      590.77     33.50 o 
   4   8  22        2.45      -14.77     17.66 o 
  -3   9  22       40.12       67.65     37.59 o 
  -2   9  22       92.32       67.65     17.62 o 
  -1   9  22        9.43       30.27     17.51 o 
   0   9  22       27.36       20.48     14.38 o 
   1   9  22        7.40       54.08     16.01 o 
   2   9  22       24.38       27.02     17.24 o 
   3   9  22        2.23       -7.77     17.74 o 
  -7   0  23        1.81       14.50     20.78 o 
  -5   0  23       77.21       89.17     21.84 o 
  -3   0  23      148.42      159.56     18.07 o 
  -1   0  23      749.33      700.73     22.66 o 
   1   0  23      384.06      367.95     17.28 o 
   3   0  23      201.02      232.14     16.73 o 
   5   0  23     1042.62      989.16     34.32 o 
   7   0  23       52.13       68.59     20.96 o 
  -7   1  23        2.37       24.24     16.33 o 
  -6   1  23       12.24       13.08     12.43 o 
  -5   1  23        1.10      -18.00     12.00 o 
  -4   1  23       45.86       16.02     11.29 o 
  -3   1  23       13.94       12.69     10.11 o 
  -2   1  23      268.28      283.38     10.10 o 
  -1   1  23      349.77      344.69     15.28 o 
   0   1  23     1541.89     1523.32     24.32 o 
   1   1  23      429.65      422.70     12.81 o 
   2   1  23      611.16      570.30     14.99 o 
   3   1  23      279.56      255.80     12.03 o 
   4   1  23       14.04       10.03      9.35 o 
   5   1  23       13.13       12.07     11.86 o 
   6   1  23       33.20       75.42     17.88 o 
   7   1  23       24.83       25.81     13.80 o 
  -7   2  23        4.98       -6.98     14.59 o 
  -6   2  23        1.47       -4.80     12.73 o 
  -5   2  23       27.43       30.92     12.45 o 
  -4   2  23      378.49      416.76     17.38 o 
  -3   2  23      101.02      103.35     13.62 o 
  -2   2  23      502.67      500.17     13.68 o 
  -1   2  23      324.38      319.79     11.86 o 
   0   2  23       19.19       26.58      9.12 o 
   1   2  23       35.33       50.58     10.09 o 
   2   2  23       48.59       61.11      9.06 o 
   3   2  23        9.67       15.96      8.90 o 
   4   2  23     1602.05     1474.32     25.63 o 
   5   2  23      415.40      438.08     16.14 o 
   6   2  23      522.32      483.77     18.37 o 
   7   2  23       57.91       36.19     13.49 o 
  -7   3  23      150.44      138.76     19.01 o 
  -6   3  23       17.98        5.12     15.18 o 
  -5   3  23        4.88       22.71     14.21 o 
  -4   3  23       10.35      -12.35     18.04 o 
  -3   3  23        3.93       -8.20      7.95 o 
  -2   3  23      313.41      332.46     14.32 o 
  -1   3  23      889.68      886.00     18.65 o 
   0   3  23       38.57       47.59      9.43 o 
   1   3  23      654.78      621.58     17.15 o 
   2   3  23       46.74       69.75     10.44 o 
   3   3  23      244.66      238.59     12.07 o 
   4   3  23        8.28        1.22     10.87 o 
   5   3  23        8.15       33.17     12.19 o 
   6   3  23        0.98       -1.75     12.79 o 
   7   3  23      352.20      373.01     22.18 o 
  -7   4  23        7.45        0.88     17.56 o 
  -6   4  23        0.87       21.81     17.68 o 
  -5   4  23        0.41      -15.05     18.53 o 
  -4   4  23      147.16      161.26     18.31 o 
  -3   4  23      193.70      179.04     16.72 o 
  -2   4  23      117.98      114.18     10.12 o 
  -1   4  23       52.91       40.95      8.77 o 
   0   4  23        9.27        9.66      9.45 o 
   1   4  23       12.39       41.46     10.36 o 
   2   4  23      101.99       88.85     10.89 o 
   3   4  23       58.80       67.86     12.60 o 
   4   4  23      457.91      455.98     23.83 o 
   5   4  23      191.79      206.03     20.34 o 
   6   4  23      121.75      147.57     17.75 o 
  -6   5  23        0.64       15.11     17.80 o 
  -5   5  23       10.19       20.38     18.10 o 
  -4   5  23       13.58       -9.43     14.87 o 
  -3   5  23      193.49      222.74     18.58 o 
  -2   5  23      234.48      292.41     16.08 o 
  -1   5  23      117.67      152.34     11.98 o 
   0   5  23       54.59       46.08     10.58 o 
   1   5  23      199.00      236.44     14.91 o 
   2   5  23      643.41      568.56     19.41 o 
   3   5  23        5.71        7.78     23.69 o 
   4   5  23       22.66       23.07     15.39 o 
   5   5  23       76.92       62.08     15.84 o 
   6   5  23       38.36       35.73     16.82 o 
  -6   6  23        5.73       13.02     22.68 o 
  -5   6  23        7.32        9.69     17.35 o 
  -4   6  23        4.12        5.43     16.06 o 
  -3   6  23      195.04      197.38     21.97 o 
  -2   6  23       41.46       53.68     11.16 o 
  -1   6  23      123.57      100.93     11.96 o 
   0   6  23       25.72       13.43     11.22 o 
   1   6  23       35.30       58.81     13.29 o 
   2   6  23        3.56       -5.18     13.82 o 
   3   6  23      387.44      434.55     22.80 o 
   4   6  23       15.14       12.57     16.13 o 
   5   6  23      640.12      650.30     28.09 o 
  -5   7  23       46.65       33.93     23.63 o 
  -4   7  23        2.00       -6.63     28.15 o 
  -3   7  23        0.61      -24.75     17.95 o 
  -2   7  23       81.38      110.01     12.90 o 
  -1   7  23        4.76      -13.97     12.82 o 
   0   7  23      173.25      196.97     17.07 o 
   1   7  23       94.63       88.73     15.03 o 
   2   7  23      346.18      378.64     22.35 o 
   3   7  23        6.38      -10.89     15.70 o 
   4   7  23       37.74        0.04     17.73 o 
   5   7  23        0.58        4.96     19.34 o 
  -4   8  23       13.72       23.39     24.59 o 
  -3   8  23       28.17       50.92     25.18 o 
  -2   8  23      164.81      156.60     17.34 o 
  -1   8  23       59.15       61.38     15.10 o 
   0   8  23        1.18      -15.94     14.13 o 
   1   8  23       23.43       19.02     15.00 o 
   2   8  23        4.31      -14.95     15.46 o 
   3   8  23       28.59       11.63     17.74 o 
   4   8  23      135.51      168.15     23.95 o 
  -2   9  23        3.73       -4.47     16.84 o 
  -1   9  23       10.05       18.60     17.96 o 
   0   9  23        4.80       15.09     15.53 o 
   1   9  23      214.59      244.71     19.47 o 
   2   9  23       12.64       19.43     17.33 o 
  -6   0  24       15.14       24.58     19.53 o 
  -4   0  24        3.68       12.42     16.03 o 
  -2   0  24      143.64      206.71     27.69 o 
   0   0  24      609.33      623.10     22.89 o 
   2   0  24       93.23       73.24     14.95 o 
   4   0  24        1.38       -6.35     13.37 o 
   6   0  24      601.56      643.90     30.36 o 
  -7   1  24        2.42       15.22     15.08 o 
  -6   1  24        0.30      -11.36     13.25 o 
  -5   1  24        5.70       14.27     12.42 o 
  -4   1  24      209.93      193.60     14.65 o 
  -3   1  24      359.53      282.18     16.28 o 
  -2   1  24       14.60       18.14      8.04 o 
  -1   1  24        0.54       -2.21      7.85 o 
   0   1  24        4.98       30.33      8.29 o 
   1   1  24      107.98      147.40      9.98 o 
   2   1  24      238.41      217.77     11.24 o 
   3   1  24     1179.41     1164.55     22.29 o 
   4   1  24       25.22       18.88     11.42 o 
   5   1  24      177.85      170.77     14.55 o 
   6   1  24      287.74      243.67     16.59 o 
   7   1  24       75.60       31.41     13.25 o 
  -7   2  24        2.76      -16.85     22.69 o 
  -6   2  24        1.08       -9.02     15.25 o 
  -5   2  24       12.59       21.05     14.50 o 
  -4   2  24       47.17       78.00     14.51 o 
  -3   2  24       22.93       20.36     10.90 o 
  -2   2  24      128.17      131.83     10.81 o 
  -1   2  24      454.75      469.03     14.65 o 
   0   2  24      882.96      909.32     20.56 o 
   1   2  24      175.97      163.04     11.58 o 
   2   2  24      507.27      491.75     15.83 o 
   3   2  24      129.94       70.62     10.94 o 
   4   2  24       10.50        7.06     12.85 o 
   5   2  24        4.40       40.40     11.58 o 
   6   2  24      152.53      149.39     14.42 o 
  -7   3  24        1.25        8.72     17.03 o 
  -6   3  24      368.68      423.51     22.37 o 
  -5   3  24       37.06       24.38     15.27 o 
  -4   3  24       34.62       33.64     15.80 o 
  -3   3  24      278.30      272.94     30.94 o 
  -2   3  24      517.56      524.53     20.82 o 
  -1   3  24        1.78        1.19      8.45 o 
   0   3  24      264.16      291.49     13.40 o 
   1   3  24        5.98       16.64      9.44 o 
   2   3  24      283.97      277.29     14.40 o 
   3   3  24        4.57        5.93     10.48 o 
   4   3  24     1570.85     1562.13     30.80 o 
   5   3  24        4.86        6.26     12.72 o 
   6   3  24       30.84       17.29     14.73 o 
  -6   4  24       42.98       49.12     17.17 o 
  -5   4  24        2.32        7.21     17.51 o 
  -4   4  24        0.03       -7.01     20.41 o 
  -3   4  24       80.80      139.01     17.07 o 
  -2   4  24        1.28       -4.59      8.85 o 
  -1   4  24      403.15      418.88     15.98 o 
   0   4  24       81.31       75.79     10.00 o 
   1   4  24      757.33      673.51     18.51 o 
   2   4  24        5.39       -4.45     10.12 o 
   3   4  24        8.63      -21.50     14.34 o 
   4   4  24        5.70       -5.24     15.48 o 
   5   4  24        2.62        3.46     14.52 o 
   6   4  24       20.15       33.97     16.76 o 
  -6   5  24       14.39       16.82     20.35 o 
  -5   5  24      238.12      265.05     38.89 o 
  -4   5  24       30.71       12.62     14.65 o 
  -3   5  24       28.85       42.05     22.77 o 
  -2   5  24        3.12       25.36     10.24 o 
  -1   5  24      132.97      115.64     11.81 o 
   0   5  24       71.20       82.06     11.71 o 
   1   5  24      149.68      164.81     13.79 o 
   2   5  24      339.09      369.34     21.08 o 
   3   5  24      313.90      344.95     20.93 o 
   4   5  24      103.02      122.39     18.71 o 
   5   5  24       93.58       65.89     18.92 o 
  -5   6  24       17.84       10.37     18.21 o 
  -4   6  24        2.81        5.88     20.76 o 
  -3   6  24        8.12       13.11     18.34 o 
  -2   6  24      515.07      584.73     18.36 o 
  -1   6  24       78.50       64.99     12.10 o 
   0   6  24     1161.07     1134.92     29.28 o 
   1   6  24       55.90       21.89     15.21 o 
   2   6  24       11.09        4.79     15.63 o 
   3   6  24       19.81       41.03     16.52 o 
   4   6  24      428.70      290.19     27.14 o 
   5   6  24       40.55       43.78     19.67 o 
  -5   7  24       77.01       91.44     23.55 o 
  -4   7  24        3.35      -14.24     20.09 o 
  -3   7  24       30.24       36.61     20.51 o 
  -2   7  24       11.77       -2.27     13.87 o 
  -1   7  24        3.06       23.23     13.70 o 
   0   7  24       96.89       97.97     15.46 o 
   1   7  24       14.16       31.13     15.16 o 
   2   7  24       32.40       25.89     19.71 o 
   3   7  24      256.35      287.69     22.29 o 
   4   7  24       15.60       20.99     17.39 o 
  -3   8  24       19.77       26.77     20.63 o 
  -2   8  24       46.93       61.43     15.25 o 
  -1   8  24      206.29      222.14     18.66 o 
   0   8  24       40.35       51.50     17.73 o 
   1   8  24      157.44      151.90     17.55 o 
   2   8  24        7.64       18.96     17.64 o 
   3   8  24       28.18       12.84     22.45 o 
  -1   9  24       35.74       13.47     18.94 o 
   0   9  24       33.48       20.64     16.24 o 
   1   9  24       19.52       19.60     17.17 o 
  -7   0  25        4.60       21.96     21.73 o 
  -5   0  25      367.75      369.83     26.82 o 
  -3   0  25       27.88       -2.74     16.78 o 
  -1   0  25       53.42       42.51     12.19 o 
   1   0  25      439.78      467.64     19.91 o 
   3   0  25      363.30      383.51     23.93 o 
   5   0  25      110.58      106.81     19.00 o 
  -7   1  25      129.91       97.48     16.40 o 
  -6   1  25        0.50      -19.93     13.29 o 
  -5   1  25       11.12       14.40     13.17 o 
  -4   1  25      193.60      225.78     15.18 o 
  -3   1  25        1.29       -6.47     10.16 o 
  -2   1  25      549.24      576.81     15.48 o 
  -1   1  25      261.22      240.61     11.40 o 
   0   1  25       19.26       16.72      8.78 o 
   1   1  25        1.24       12.70      8.67 o 
   2   1  25       62.98       60.70     10.01 o 
   3   1  25        3.88       16.67      9.69 o 
   4   1  25      399.10      477.12     18.40 o 
   5   1  25       91.26       87.07     12.94 o 
   6   1  25      244.52      279.00     16.81 o 
  -7   2  25       70.84       65.20     18.91 o 
  -6   2  25      211.34      231.80     20.30 o 
  -5   2  25       58.18       62.17     16.10 o 
  -4   2  25       69.71       64.99     14.72 o 
  -3   2  25       16.11       -4.61     13.39 o 
  -2   2  25      253.45      262.30     12.18 o 
  -1   2  25       70.63       56.67     10.19 o 
   0   2  25        3.21       -9.20      9.48 o 
   1   2  25        7.61        1.83      9.52 o 
   2   2  25      743.78      760.84     20.24 o 
   3   2  25       26.97       25.73     12.70 o 
   4   2  25       19.11       10.81     13.08 o 
   5   2  25        6.06       -2.45     12.09 o 
   6   2  25       42.95        6.00     13.73 o 
  -6   3  25        2.36       -9.28     15.78 o 
  -5   3  25       46.09       17.39     15.23 o 
  -4   3  25        2.87        2.31     14.09 o 
  -3   3  25      159.14      198.81     45.15 o 
  -2   3  25       26.14       57.48     10.57 o 
  -1   3  25       91.69       89.52      9.97 o 
   0   3  25       28.09      -11.91      9.38 o 
   1   3  25      304.97      267.43     14.10 o 
   2   3  25        0.88       17.07     10.65 o 
   3   3  25       39.54       54.01     13.40 o 
   4   3  25       10.98       17.26     12.24 o 
   5   3  25      214.26      272.33     20.25 o 
   6   3  25       11.55        6.23     14.33 o 
  -6   4  25        0.91       24.61     17.41 o 
  -5   4  25        4.45       -4.07     18.28 o 
  -4   4  25       20.78       -9.59     20.25 o 
  -3   4  25       47.73       65.67     19.20 o 
  -2   4  25        6.32       -2.72      9.44 o 
  -1   4  25        7.13        6.11      9.51 o 
   0   4  25      114.91      131.99     11.88 o 
   1   4  25       63.19       60.43     11.77 o 
   2   4  25      288.13      376.58     36.72 o 
   3   4  25       81.03       61.16     16.04 o 
   4   4  25      243.81      270.80     21.56 o 
   5   4  25       16.37        9.77     15.17 o 
   6   4  25        5.74       12.01     16.13 o 
  -6   5  25      144.77      124.67     23.48 o 
  -5   5  25       26.09        4.62     18.65 o 
  -4   5  25       36.12       51.68     21.02 o 
  -3   5  25      249.94      284.37     20.22 o 
  -2   5  25       45.71       35.51     11.89 o 
  -1   5  25       81.85      115.22     12.26 o 
   0   5  25      400.38      392.52     25.12 o 
   1   5  25        1.01      -19.33     14.48 o 
   2   5  25       10.51       28.12     15.54 o 
   3   5  25        3.95       -7.62     17.61 o 
   4   5  25        2.21       -4.70     16.70 o 
   5   5  25      379.40      418.06     25.89 o 
  -5   6  25       48.29       56.59     29.20 o 
  -4   6  25       10.76      -29.69     19.79 o 
  -3   6  25      103.15      107.51     20.92 o 
  -2   6  25       10.34       21.64     16.53 o 
  -1   6  25        4.05       -4.28     13.61 o 
   0   6  25        6.18       25.74     14.08 o 
   1   6  25      162.71      188.09     18.49 o 
   2   6  25      241.13      252.20     20.92 o 
   3   6  25       52.21      112.93     18.11 o 
   4   6  25        9.95        4.92     17.98 o 
  -4   7  25        1.46       -5.34     20.82 o 
  -3   7  25        0.09       -4.08     19.51 o 
  -2   7  25       69.97       51.49     15.03 o 
  -1   7  25        2.95      -21.50     14.33 o 
   0   7  25      103.59      103.90     19.34 o 
   1   7  25        4.14        2.12     16.56 o 
   2   7  25        4.54       17.85     17.48 o 
   3   7  25       10.92        2.51     19.20 o 
   4   7  25      415.15      499.82     38.49 o 
  -3   8  25        8.60      -27.73     20.35 o 
  -2   8  25        0.32        3.84     15.24 o 
  -1   8  25        7.35       -6.57     14.95 o 
   0   8  25        1.43      -11.72     15.02 o 
   1   8  25      117.57      150.57     18.24 o 
   2   8  25      179.49      205.69     21.64 o 
  -6   0  26        0.15        7.57     21.36 o 
  -4   0  26       47.79       37.25     18.69 o 
  -2   0  26      137.73      114.30     17.00 o 
   0   0  26       36.02       43.42     13.52 o 
   2   0  26      115.71      124.26     14.81 o 
   4   0  26      716.37      804.16     32.15 o 
   6   0  26      296.10      327.71     26.27 o 
  -6   1  26        0.22      -21.64     14.43 o 
  -5   1  26      109.57      106.24     15.41 o 
  -4   1  26        5.71       -3.65     12.39 o 
  -3   1  26        8.88       19.28     12.30 o 
  -2   1  26       65.42       63.63     10.13 o 
  -1   1  26      429.39      467.38     14.27 o 
   0   1  26       21.65       21.05      9.06 o 
   1   1  26      580.86      593.03     16.06 o 
   2   1  26      176.03      161.92     11.44 o 
   3   1  26      604.76      529.75     18.07 o 
   4   1  26      181.08      193.99     19.76 o 
   5   1  26       75.35       51.41     13.17 o 
   6   1  26       51.10       54.45     14.28 o 
  -6   2  26        4.63        0.93     19.45 o 
  -5   2  26        3.00       12.53     15.41 o 
  -4   2  26       80.08       81.83     15.38 o 
  -3   2  26        3.58       -9.51     15.13 o 
  -2   2  26       39.27       22.87     10.45 o 
  -1   2  26        6.53       -0.07      9.93 o 
   0   2  26      114.66      124.39     11.75 o 
   1   2  26        0.26       -2.03     10.08 o 
   2   2  26      290.17      286.43     14.44 o 
   3   2  26      427.98      434.35     19.44 o 
   4   2  26      261.54      248.28     17.79 o 
   5   2  26      305.32      353.27     21.55 o 
   6   2  26        8.90       16.17     14.15 o 
  -6   3  26       53.09       67.06     18.02 o 
  -5   3  26       34.71       16.93     16.34 o 
  -4   3  26       35.47       -5.57     24.84 o 
  -3   3  26       12.23       -3.22     20.24 o 
  -2   3  26      667.69      708.43     19.23 o 
  -1   3  26        0.41      -12.77     16.67 o 
   0   3  26      387.27      390.35     15.36 o 
   1   3  26       10.84        6.34     10.40 o 
   2   3  26      911.14      900.27     33.10 o 
   3   3  26       19.92       50.72     16.59 o 
   4   3  26       26.26       22.72     14.57 o 
   5   3  26      133.21      108.20     15.46 o 
  -6   4  26        6.93       11.02     17.63 o 
  -5   4  26      155.08      158.12     19.44 o 
  -4   4  26        7.87      -26.50     20.81 o 
  -3   4  26      103.40       85.02     26.20 o 
  -2   4  26       93.27       81.73     12.76 o 
  -1   4  26      264.69      247.36     14.81 o 
   0   4  26       11.60       15.71     10.63 o 
   1   4  26       72.37       78.96     16.03 o 
   2   4  26        0.46       16.35     15.60 o 
   3   4  26      140.57      208.78     20.34 o 
   4   4  26       88.04      138.30     23.03 o 
   5   4  26       80.84       89.45     19.41 o 
  -5   5  26       17.76       -1.52     26.68 o 
  -4   5  26        0.57      -15.68     19.35 o 
  -3   5  26       46.58       29.75     16.28 o 
  -2   5  26      172.07      183.08     16.55 o 
  -1   5  26      209.57      198.60     13.99 o 
   0   5  26       60.73       67.76     16.78 o 
   1   5  26      213.22      225.16     19.65 o 
   2   5  26      144.18      191.44     22.12 o 
   3   5  26      103.73      101.89     18.72 o 
   4   5  26       79.12       88.98     19.06 o 
   5   5  26       12.42       28.62     19.08 o 
  -4   6  26      113.24       74.54     36.51 o 
  -3   6  26        2.11      -24.21     35.49 o 
  -2   6  26        4.52      -20.89     13.93 o 
  -1   6  26       50.98       63.82     16.02 o 
   0   6  26       32.44        4.88     14.41 o 
   1   6  26        2.35       -9.22     17.70 o 
   2   6  26        1.17      -24.77     16.51 o 
   3   6  26       79.95       61.46     18.18 o 
   4   6  26      449.15      492.59     39.91 o 
  -3   7  26       16.14        5.57     20.36 o 
  -2   7  26        4.59      -23.03     20.35 o 
  -1   7  26        6.80       -8.88     14.74 o 
   0   7  26       25.17      -13.19     15.71 o 
   1   7  26      258.49      294.78     21.74 o 
   2   7  26        1.37      -15.67     21.82 o 
   3   7  26       23.43       -1.66     18.24 o 
  -2   8  26       30.18       45.32     16.27 o 
  -1   8  26       79.35       61.45     16.97 o 
   0   8  26        1.36       -0.52     15.49 o 
   1   8  26        1.76       -2.63     17.99 o 
  -5   0  27       76.20       41.32     20.73 o 
  -3   0  27        1.02        0.42     20.23 o 
  -1   0  27       47.92       64.82     17.55 o 
   1   0  27      556.19      574.07     22.83 o 
   3   0  27      127.28      125.72     19.15 o 
   5   0  27       17.77       30.40     19.26 o 
  -6   1  27      127.09      135.24     17.70 o 
  -5   1  27       26.18       18.99     14.54 o 
  -4   1  27       89.62       90.31     16.23 o 
  -3   1  27      106.69       88.59     16.22 o 
  -2   1  27       51.47       47.88     13.09 o 
  -1   1  27       27.07       26.43      9.71 o 
   0   1  27       16.19       17.22     10.09 o 
   1   1  27       10.58       32.12      9.79 o 
   2   1  27      226.73      269.59     14.80 o 
   3   1  27      291.00      311.58     15.80 o 
   4   1  27      225.72      257.97     15.89 o 
   5   1  27      100.59       99.49     14.84 o 
  -6   2  27       41.45       33.86     17.85 o 
  -5   2  27      111.10       80.58     17.58 o 
  -4   2  27        0.16      -24.70     16.47 o 
  -3   2  27       20.97       22.14     18.69 o 
  -2   2  27      224.62      234.95     18.64 o 
  -1   2  27       79.96       82.43     11.43 o 
   0   2  27      214.39      219.31     13.58 o 
   1   2  27      156.00      172.04     12.92 o 
   2   2  27      234.20      248.55     19.31 o 
   3   2  27      101.84       97.57     19.68 o 
   4   2  27       22.02       25.62     14.44 o 
   5   2  27       72.56       59.36     14.92 o 
  -6   3  27        0.99      -25.20     16.80 o 
  -5   3  27       38.85       16.53     16.26 o 
  -4   3  27        0.70       -9.71     16.30 o 
  -3   3  27      545.37      516.17     24.37 o 
  -2   3  27       52.69       32.22     17.84 o 
  -1   3  27       93.81       81.96     11.99 o 
   0   3  27        1.76       11.36     10.84 o 
   1   3  27        1.04       10.20     12.45 o 
   2   3  27        0.24       -4.81     12.48 o 
   3   3  27      263.27      329.69     19.07 o 
   4   3  27      109.09       88.47     16.29 o 
   5   3  27      251.47      263.80     19.93 o 
  -5   4  27       46.34       24.98     19.52 o 
  -4   4  27       21.15       47.92     22.81 o 
  -3   4  27        0.26      -24.10     17.73 o 
  -2   4  27        2.68       -8.38     14.67 o 
  -1   4  27       28.36       -2.76     10.45 o 
   0   4  27      667.75      690.00     23.09 o 
   1   4  27       36.17       28.42     13.99 o 
   2   4  27       60.80       63.39     16.86 o 
   3   4  27       36.53       38.51     23.57 o 
   4   4  27       65.40       93.53     33.33 o 
   5   4  27       31.10       32.44     18.95 o 
  -5   5  27       57.25       86.29     25.01 o 
  -4   5  27        9.11       18.56     22.21 o 
  -3   5  27       68.54       26.75     26.42 o 
  -2   5  27      606.41      577.90     25.42 o 
  -1   5  27       54.54       39.11     14.53 o 
   0   5  27        0.24       -9.97     16.22 o 
   1   5  27        0.65       -7.81     24.49 o 
   2   5  27        4.46        0.72     16.06 o 
   3   5  27      171.64      228.02     29.89 o 
   4   5  27      149.04      160.84     21.09 o 
  -4   6  27        6.31       -2.40     32.97 o 
  -3   6  27      107.96      145.24     22.69 o 
  -2   6  27       15.96       11.04     19.79 o 
  -1   6  27      293.61      323.62     27.05 o 
   0   6  27        1.29       -5.11     14.85 o 
   1   6  27      188.53      171.55     19.85 o 
   2   6  27        5.26       -3.46     17.56 o 
   3   6  27      314.16      291.28     22.77 o 
  -3   7  27       12.18       13.46     22.34 o 
  -2   7  27       90.84      103.63     21.75 o 
  -1   7  27       91.61       80.22     20.72 o 
   0   7  27       69.89       95.67     17.77 o 
   1   7  27        1.66       -8.75     17.67 o 
   2   7  27      144.67      168.73     30.76 o 
  -6   0  28        0.97      -10.65     22.66 o 
  -4   0  28        6.29       -1.87     23.94 o 
  -2   0  28      107.50      133.52     22.92 o 
   0   0  28      235.41      246.79     18.50 o 
   2   0  28      353.68      417.67     24.20 o 
   4   0  28      391.85      415.74     26.16 o 
  -6   1  28       13.30       14.48     18.20 o 
  -5   1  28       24.81       29.75     15.11 o 
  -4   1  28       42.92      -22.54     16.68 o 
  -3   1  28        9.55       38.79     15.97 o 
  -2   1  28       77.23       72.09     19.45 o 
  -1   1  28      294.39      302.73     14.53 o 
   0   1  28      319.79      296.22     14.83 o 
   1   1  28      431.95      395.48     16.50 o 
   2   1  28      124.81      121.24     20.04 o 
   3   1  28        3.19        7.54     11.89 o 
   4   1  28        0.98        7.80     13.40 o 
   5   1  28       70.77       94.58     15.04 o 
  -5   2  28       30.37       31.02     19.04 o 
  -4   2  28       94.37       90.01     18.86 o 
  -3   2  28      109.67       89.04     19.84 o 
  -2   2  28       25.45        1.74     17.54 o 
  -1   2  28       47.66       26.44     11.00 o 
   0   2  28       24.76       10.68     11.23 o 
   1   2  28      376.94      382.38     18.72 o 
   2   2  28       27.30       24.84     15.29 o 
   3   2  28       81.42       82.57     15.14 o 
   4   2  28       20.16       25.76     15.07 o 
   5   2  28      716.20      640.81     24.84 o 
  -5   3  28       22.51       45.45     20.36 o 
  -4   3  28       95.75      137.87     20.00 o 
  -3   3  28       36.53       44.16     19.55 o 
  -2   3  28       25.05       23.27     18.54 o 
  -1   3  28       24.58        4.79     10.92 o 
   0   3  28      307.59      369.78     30.19 o 
   1   3  28       14.86       28.37     13.88 o 
   2   3  28        9.09        6.58     13.18 o 
   3   3  28       28.82        7.09     14.65 o 
   4   3  28        9.06        8.87     14.72 o 
   5   3  28        0.92        1.01     16.06 o 
  -5   4  28        5.21        6.45     19.59 o 
  -4   4  28       26.81       25.77     18.06 o 
  -3   4  28       82.15       66.30     28.31 o 
  -2   4  28       32.82       48.82     16.48 o 
  -1   4  28        0.48       -5.94     13.56 o 
   0   4  28       24.30       25.24     18.95 o 
   1   4  28       19.95       27.11     16.43 o 
   2   4  28       70.31       76.80     17.70 o 
   3   4  28      192.35      251.05     21.52 o 
   4   4  28       90.09       87.60     19.45 o 
  -4   5  28        1.13       24.75     21.70 o 
  -3   5  28        3.15      -36.53     24.35 o 
  -2   5  28        4.99      -12.41     39.85 o 
  -1   5  28      161.19      146.58     17.13 o 
   0   5  28        3.43      -21.93     14.62 o 
   1   5  28        6.96      -12.81     16.12 o 
   2   5  28       12.55       33.10     17.60 o 
   3   5  28        0.21       -6.84     17.67 o 
  -3   6  28       25.44       15.24     27.64 o 
  -2   6  28      123.17       81.50     18.42 o 
  -1   6  28      116.76      142.51     17.95 o 
   0   6  28        4.64      -17.75     16.43 o 
   1   6  28       38.00       34.88     19.18 o 
   2   6  28      127.04      193.34     22.26 o 
   3   6  28        7.91       25.35     19.70 o 
  -1   7  28      127.92      181.43     27.93 o 
   0   7  28        6.92      -16.19     15.49 o 
   1   7  28       36.61       21.66     19.56 o 
  -5   0  29       29.54       73.28     29.39 o 
  -3   0  29      236.67      243.98     96.36 o 
  -1   0  29       96.08       85.68     15.52 o 
   1   0  29       68.02       55.24     22.89 o 
   3   0  29       27.97       26.98     18.86 o 
   5   0  29       92.08      182.39     28.50 o 
  -5   1  29       17.04      -23.36     19.04 o 
  -4   1  29        4.58       -0.18     20.43 o 
  -3   1  29        3.16       -5.10     18.84 o 
  -2   1  29        0.01        5.93     17.76 o 
  -1   1  29        6.78       -2.04     10.94 o 
   0   1  29       61.65       69.27     19.06 o 
   1   1  29      131.23      145.51     15.65 o 
   2   1  29      337.68      362.38     19.03 o 
   3   1  29        1.88       10.39     14.87 o 
   4   1  29      129.06      114.23     16.62 o 
  -5   2  29      196.56      135.64     21.91 o 
  -4   2  29        1.18      -29.91     19.94 o 
  -3   2  29       11.53        0.47     20.55 o 
  -2   2  29       42.65       20.21     18.71 o 
  -1   2  29      488.66      467.50     17.34 o 
   0   2  29      134.91      107.15     15.14 o 
   1   2  29       51.35       59.18     14.16 o 
   2   2  29       14.12       27.53     14.18 o 
   3   2  29       39.35       15.81     14.73 o 
   4   2  29        2.29       22.03     15.79 o 
  -5   3  29      114.57       89.28     20.91 o 
  -4   3  29        0.17      -18.50     27.51 o 
  -3   3  29        1.33      -28.32     18.88 o 
  -2   3  29       90.17       51.90     18.92 o 
  -1   3  29       18.37       17.53     13.90 o 
   0   3  29       12.32       11.69     14.05 o 
   1   3  29      278.23      314.13     18.12 o 
   2   3  29       18.73       37.26     14.85 o 
   3   3  29      431.98      473.49     22.63 o 
   4   3  29       62.67       34.41     16.22 o 
  -4   4  29       19.18       29.88     35.19 o 
  -3   4  29        0.41        8.04     20.12 o 
  -2   4  29      273.54      292.80     40.21 o 
  -1   4  29       27.91       21.63     14.07 o 
   0   4  29      127.50      124.56     16.22 o 
   1   4  29       20.33        5.23     20.34 o 
   2   4  29        4.14        7.93     17.19 o 
   3   4  29       34.58       64.23     18.83 o 
  -3   5  29        2.11       -8.53     25.87 o 
  -2   5  29        1.52       -3.85     53.72 o 
  -1   5  29       57.77       76.17     18.46 o 
   0   5  29        1.31      -21.43     18.00 o 
   1   5  29      176.12      179.31     20.78 o 
   2   5  29      155.80      190.68     22.94 o 
   3   5  29       41.30       33.80     20.15 o 
  -2   6  29        7.80      -22.23     20.66 o 
  -1   6  29      233.32      221.72     19.22 o 
   0   6  29       15.45        6.53     20.60 o 
   1   6  29      109.65       69.91     19.71 o 
   2   6  29        0.60       -6.22     17.84 o 
  -4   0  30        0.49        0.07     25.62 o 
  -2   0  30        0.97      -32.88     32.58 o 
   0   0  30      225.17      259.73     22.35 o 
   2   0  30      112.28      128.70     19.70 o 
   4   0  30       45.70        3.46     20.10 o 
  -4   1  30       46.34       26.16     32.03 o 
  -3   1  30      202.43      191.12     23.45 o 
  -2   1  30        1.28       -5.73     27.91 o 
  -1   1  30       19.88       18.96     18.05 o 
   0   1  30        0.32       21.46     14.08 o 
   1   1  30        2.72       -2.41     13.13 o 
   2   1  30        0.31       -1.02     17.86 o 
   3   1  30      141.53      194.07     17.86 o 
   4   1  30      108.56      124.71     17.84 o 
  -4   2  30        6.88       30.80     21.48 o 
  -3   2  30        4.99       38.47     21.27 o 
  -2   2  30       56.50       40.15     26.18 o 
  -1   2  30       12.66       40.94     14.72 o 
   0   2  30        5.73        8.84     13.87 o 
   1   2  30       87.08      105.00     16.23 o 
   2   2  30       16.13        2.99     14.41 o 
   3   2  30      101.95      104.77     16.48 o 
   4   2  30       30.85       -1.88     16.09 o 
  -4   3  30        0.99       -6.19     21.71 o 
  -3   3  30        1.24       20.44     21.54 o 
  -2   3  30        5.79       24.96     19.80 o 
  -1   3  30       27.92       35.25     14.63 o 
   0   3  30       27.38       13.32     14.30 o 
   1   3  30       38.06       20.30     14.45 o 
   2   3  30       53.99       90.96     16.46 o 
   3   3  30       15.45       32.61     16.36 o 
  -3   4  30        8.34       12.05     28.74 o 
  -2   4  30       10.41       10.02     20.39 o 
  -1   4  30       41.28       83.06     15.95 o 
   0   4  30       75.45       77.36     18.71 o 
   1   4  30       53.24       66.90     17.91 o 
   2   4  30       23.51        4.98     19.99 o 
   3   4  30      119.08      134.98     20.87 o 
  -2   5  30       68.45      117.20     60.63 o 
  -1   5  30       50.85       58.63     28.03 o 
   0   5  30       12.94      -15.92     16.56 o 
   1   5  30       31.57       22.72     18.13 o 
   2   5  30       13.24       19.57     24.08 o 
  -3   0  31       20.69       41.25     25.54 o 
  -1   0  31      173.49      166.22     21.46 o 
   1   0  31       50.31       37.71     18.32 o 
   3   0  31      146.98      217.42     26.98 o 
  -4   1  31       56.31       35.95     23.42 o 
  -3   1  31       77.13       86.71     21.30 o 
  -2   1  31      212.18      260.46     64.07 o 
  -1   1  31       55.76       64.16     15.67 o 
   0   1  31      132.12      155.68     16.80 o 
   1   1  31       67.43       72.63     23.09 o 
   2   1  31      144.37      119.72     16.27 o 
   3   1  31       69.11       51.88     16.15 o 
  -4   2  31        1.65       16.36     22.93 o 
  -3   2  31       71.27       78.37     21.94 o 
  -2   2  31       10.82       10.33     18.84 o 
  -1   2  31        0.82       11.45     14.76 o 
   0   2  31       65.63       71.91     16.15 o 
   1   2  31       24.66       32.91     15.28 o 
   2   2  31       23.06       17.26     17.83 o 
   3   2  31      232.71      273.11     20.01 o 
  -3   3  31       13.53        9.61     21.23 o 
  -2   3  31       23.42       32.40     44.55 o 
  -1   3  31      641.81      641.61     27.79 o 
   0   3  31       16.41        5.40     14.99 o 
   1   3  31       31.85       10.46     15.49 o 
   2   3  31        0.75      -10.07     15.86 o 
  -2   4  31       11.66       11.10     20.76 o 
  -1   4  31        0.28      -21.93     14.62 o 
   0   4  31       53.41       21.37     22.43 o 
   1   4  31       15.26       12.75     18.19 o 
   2   4  31       90.22      121.36     20.34 o 
   0   5  31       27.91       12.23     18.89 o 
  -2   0  32        9.51        0.93     22.68 o 
   0   0  32       99.94       66.96     26.71 o 
   2   0  32       94.95       96.25     28.36 o 
  -3   1  32       25.07       27.95     21.51 o 
  -2   1  32       71.35       60.90     21.80 o 
  -1   1  32       27.23       59.97     16.03 o 
   0   1  32       34.42       64.27     15.93 o 
   1   1  32       14.72        7.67     15.38 o 
   2   1  32       17.80       33.28     15.93 o 
  -3   2  32       86.19       99.40     22.53 o 
  -2   2  32       39.74       73.79     21.59 o 
  -1   2  32      111.47       91.98     17.09 o 
   0   2  32       26.41       25.68     16.65 o 
   1   2  32      169.93      162.78     17.56 o 
   2   2  32       68.91       77.57     16.60 o 
  -2   3  32       99.10       76.09     22.04 o 
  -1   3  32        9.14       22.59     15.37 o 
   0   3  32        6.90       22.48     15.57 o 
   1   3  32       35.56       15.07     19.30 o 
  -1   0  33      180.58      217.05     29.43 o 
   1   0  33      119.48      218.23     45.30 o 
  -2   1  33        6.26       38.13     21.54 o 
  -1   1  33      163.15      187.94     17.85 o 
   0   1  33      136.12       93.41     16.92 o 
   1   1  33       54.74       32.56     16.41 o 
  -1   2  33        3.52        4.76     16.07 o 
   0   2  33        8.45       26.08     15.99 o 
                                                 
